# Supplementary material for: A national prevalence and profile of single and multiple developmental delays among children aged from 1 year up to 12 years: an Egyptian community-based study
Source: Child Adolesc Psychiatry Ment Health. 2022 Aug 5;16:63. doi: 10.1186/s13034-022-00498-3 (PMC9356393; doi:10.1186/s13034-022-00498-3)
Supplement: Supplementary file 1 — Additional file 1. Raw data. [file 13034_2022_498_MOESM1_ESM.xlsx]

## Sheet: 1-12 years
HH__ID	MemeberID_unique	Governorate	urban_rural_odds	location_broad	sex_	does the person has any kind of apparent disability	Mother have any health problem during pregnancy	difficult labor	child born less than 7 months (preterm pregnancy)	baby’s weight less than 2.5 kg at birth	child suffer from jaundice after birth	child suffer from bluish discoloration after birth	child suffer from any convulsions	child kept in an incubator for more than two days	child suffer from meningitis	TRANSFER	Mother_Education	No_Children_1_12years in HH	Mother_relation_to_HHHead	mother_work_status_broad	mother age at giving birth	Father_education	Father_relationship to HH head	mother age_at_ given birth_broad_category	Gross_Motor_individual	Fine_Motor_ind	Self_Help_Adaptive_behavior_ind	Language_Cognitive_ind	Social_Emotinal_ind	X1 differ according to age categpry	X2 differ according to age categpry	X3 differ according to age categpry	X4 differ according to age categpry	X5 differ according to age categpry	X6 differ according to age categpry	X7 differ according to age categpry	X8 differ according to age categpry	X9 differ according to age categpry	X10differ according to age categpry	X11 differ according to age categpry	X12 differ according to age categpry	X13 differ according to age categpry	X14 differ according to age categpry	X15 differ according to age categpry	X16 differ according to age categpry	X17 differ according to age categpry	X18 differ according to age categpry	X19 differ according to age categpry	X20 differ according to age categpry
1	13	1	urban	urban governorate	female	No Disablity	no	no	no	no	no	no	no	no	no	The child is not transeferred for suspected delay	university	1	Wife of HH head	work (paid-unpaid-his own-employer)	26.8	university	HH Head	18 to less than 35	0	0	0	0	0	0	0	0	0	0	0	0	0	0	0	0	0	0	0	0	0	0	0	0	0
2	26	1	urban	urban governorate	female	No Disablity	no	no	no	no	no	no	no	no	no	The child is not transeferred for suspected delay	High School and technical	2	Wife of HH head	Does not work does not look for work	28.8	High School and technical	HH Head	18 to less than 35	0	0	0	0	0	0	0	0	0	0	0	0	0	0	0	0	0	0	0	0	0	0	0	0	0
2	27	1	urban	urban governorate	female	No Disablity	yes	no	no	no	no	no	no	no	no	The child is not transeferred for suspected delay	High School and technical	2	Wife of HH head	Does not work does not look for work	39.2	High School and technical	HH Head	35 to less than 40	0	0	0	0	0	0	0	0	0	0	0	0	0	0	0	0	0	0	0	0	0	0	0	0	0
3	33	1	urban	urban governorate	male	No Disablity	no	no	no	no	no	no	no	no	no	The child is not transeferred for suspected delay	university	2	Wife of HH head	Does not work does not look for work	27.3	university	HH Head	18 to less than 35	0	0	0	0	0	0	0	0	0	0	0	0	0	0	0	0	0	0	0	0	0	0	0	0	0
3	34	1	urban	urban governorate	male	No Disablity	no	no	no	no	no	no	no	no	no	The child is not transeferred for suspected delay	university	2	Wife of HH head	Does not work does not look for work	33	university	HH Head	18 to less than 35	0	0	0	0	0	0	0	0	0	0	0	0	0	0	0	0	0	0	0	0	0	0	0	0	0
4	44	1	urban	urban governorate	male	No Disablity	no	no	no	no	no	no	no	no	no	The child is not transeferred for suspected delay	university	2	Wife of HH head	work (paid-unpaid-his own-employer)	35.5	High School and technical	HH Head	35 to less than 40	0	0	0	0	0	0	0	0	0	0	0	0	0	0	0	0	0	0	0	0	0	0	0	0	0
4	45	1	urban	urban governorate	male	No Disablity	no	no	no	no	no	no	no	no	no	The child is not transeferred for suspected delay	university	2	Wife of HH head	work (paid-unpaid-his own-employer)	43	High School and technical	HH Head	40 +	0	0	0	0	0	0	0	0	0	0	0	0	0	0	0	0	0	0	0	0	0	0	0	0	0
5	53	1	urban	urban governorate	female	No Disablity	no	no	no	no	no	no	no	no	no	The child is not transeferred for suspected delay	university	2	Wife of HH head	Does not work does not look for work	25.8	university	HH Head	18 to less than 35	0	0	0	0	0	0	0	0	0	0	0	0	0	0	0	0	0	0	0	0	0	0	0	0	0
5	54	1	urban	urban governorate	female	No Disablity	no	no	no	no	no	no	no	yes	no	The child is not transeferred for suspected delay	university	2	Wife of HH head	Does not work does not look for work	29.5	university	HH Head	18 to less than 35	0	0	0	0	0	0	0	0	0	0	0	0	0	0	0	0	0	0	0	0	0	0	0	0	0
6	63	1	urban	urban governorate	male	No Disablity	no	no	no	no	yes	no	no	no	no	The child is not transeferred for suspected delay	High School and technical	1	Wife of HH head	Does not work does not look for work	17.4	Above intermediate	HH Head	15 to less than 18	0	0	0	0	0	0	0	0	0	0	0	0	0	0	0	0	0	0	0	0	0	0	0	0	0
7	73	1	urban	urban governorate	male	No Disablity	no	no	no	no	no	no	no	no	no	The child is not transeferred for suspected delay	university	1	Wife of HH head	Does not work does not look for work	28.8	university	HH Head	18 to less than 35	0	0	0	0	0	0	0	0	0	0	0	0	0	0	0	0	0	0	0	0	0	0	0	0	0
8	83	1	urban	urban governorate	female	No Disablity	no	no	no	no	yes	no	no	no	no	The child is not transeferred for suspected delay	university	3	Wife of HH head	work (paid-unpaid-his own-employer)	28.2	university	HH Head	18 to less than 35	0	0	0	0	0	0	0	0	0	0	0	0	0	0	0	0	0	0	0	0	0	0	0	0	0
8	84	1	urban	urban governorate	female	No Disablity	no	no	no	no	no	no	no	no	no	The child is not transeferred for suspected delay	university	3	Wife of HH head	work (paid-unpaid-his own-employer)	29.4	university	HH Head	18 to less than 35	0	0	0	0	0	0	0	0	0	0	0	0	0	0	0	0	0	0	0	0	0	0	0	0	0
8	85	1	urban	urban governorate	male	No Disablity	no	no	no	no	no	no	no	no	no	The child is not transeferred for suspected delay	university	3	Wife of HH head	work (paid-unpaid-his own-employer)	35	university	HH Head	35 to less than 40	0	0	0	0	0	0	0	0	0	0	0	0	0	0	0	0	0	0	0	0	0	0	0	0	0
9	93	1	urban	urban governorate	male	No Disablity	no	no	no	no	no	no	no	no	no	The child is not transeferred for suspected delay	university	2	Wife of HH head	Does not work does not look for work	35.9	university	HH Head	35 to less than 40	0	0	0	0	0	0	0	0	0	0	0	0	0	0	0	0	0	0	0	0	0	0	0	0	0
9	94	1	urban	urban governorate	male	No Disablity	no	no	no	no	no	no	no	no	no	The child is not transeferred for suspected delay	university	2	Wife of HH head	Does not work does not look for work	37.1	university	HH Head	35 to less than 40	0	0	0	0	0	0	0	0	0	0	0	0	0	0	0	0	0	0	0	0	0	0	0	0	0
10	104	1	urban	urban governorate	female	No Disablity	no	no	no	no	yes	no	no	no	no	The child is not transeferred for suspected delay	university	2	Wife of HH head	work (paid-unpaid-his own-employer)	26.5	university	HH Head	18 to less than 35	0	0	0	0	0	0	0	0	0	0	0	0	0	0	0	0	0	0	0	0	0	0	0	0	0
10	105	1	urban	urban governorate	male	No Disablity	no	no	no	no	yes	no	no	no	no	The child is not transeferred for suspected delay	university	2	Wife of HH head	work (paid-unpaid-his own-employer)	29.1	university	HH Head	18 to less than 35	0	0	0	0	0	0	0	0	0	0	0	0	0	0	0	0	0	0	0	0	0	0	0	0	0
11	113	1	urban	urban governorate	male	No Disablity	no	no	no	no	yes	no	no	no	no	The child is not transeferred for suspected delay	university	2	Wife of HH head	Does not work does not look for work	23.3	university	HH Head	18 to less than 35	0	0	0	0	0	0	0	0	0	0	0	0	0	0	0	0	0	0	0	0	0	0	0	0	0
11	114	1	urban	urban governorate	male	No Disablity	no	no	no	no	yes	no	no	no	no	The child is not transeferred for suspected delay	university	2	Wife of HH head	Does not work does not look for work	25.3	university	HH Head	18 to less than 35	0	0	0	0	0	0	0	0	0	0	0	0	0	0	0	0	0	0	0	0	0	0	0	0	0
12	124	1	urban	urban governorate	male	No Disablity	no	no	no	no	no	no	no	no	no	The child is not transeferred for suspected delay	university	2	Wife of HH head	Does not work does not look for work	16.9	High School and technical	HH Head	15 to less than 18	0	0	0	0	0	0	0	0	0	0	0	0	0	0	0	0	0	0	0	0	0	0	0	0	0
12	125	1	urban	urban governorate	male	No Disablity	no	no	no	no	no	no	no	no	no	The child is not transeferred for suspected delay	university	2	Wife of HH head	Does not work does not look for work	19.5	High School and technical	HH Head	18 to less than 35	0	0	0	0	0	0	0	0	0	0	0	0	0	0	0	0	0	0	0	0	0	0	0	0	0
13	133	1	urban	urban governorate	female	No Disablity	no	no	no	no	no	no	no	no	no	The child is not transeferred for suspected delay	university	3	Wife of HH head	work (paid-unpaid-his own-employer)	28.7	university	HH Head	18 to less than 35	0	0	0	0	0	0	0	0	0	0	0	0	0	0	0	0	0	0	0	0	0	0	0	0	0
13	134	1	urban	urban governorate	female	No Disablity	no	no	no	no	no	no	no	no	no	The child is not transeferred for suspected delay	university	3	Wife of HH head	work (paid-unpaid-his own-employer)	30.3	university	HH Head	18 to less than 35	0	0	0	0	0	0	0	0	0	0	0	0	0	0	0	0	0	0	0	0	0	0	0	0	0
13	135	1	urban	urban governorate	female	No Disablity	no	no	no	no	no	no	no	no	no	The child is not transeferred for suspected delay	university	3	Wife of HH head	work (paid-unpaid-his own-employer)	35.6	university	HH Head	35 to less than 40	0	0	0	0	0	0	0	0	0	0	0	0	0	0	0	0	0	0	0	0	0	0	0	0	0
14	143	1	urban	urban governorate	female	No Disablity	no	no	no	no	no	no	no	no	no	The child is not transeferred for suspected delay	university	2	Wife of HH head	Does not work does not look for work	26.6	university	HH Head	18 to less than 35	0	0	0	0	0	0	0	0	0	0	0	0	0	0	0	0	0	0	0	0	0	0	0	0	0
14	144	1	urban	urban governorate	female	No Disablity	no	no	no	no	no	no	no	no	no	The child is not transeferred for suspected delay	university	2	Wife of HH head	Does not work does not look for work	29.4	university	HH Head	18 to less than 35	0	0	0	0	0	0	0	0	0	0	0	0	0	0	0	0	0	0	0	0	0	0	0	0	0
15	153	1	urban	urban governorate	male	No Disablity	no	no	no	no	no	no	no	no	no	The child is not transeferred for suspected delay	university	2	Wife of HH head	Does not work does not look for work	24.2	university	HH Head	18 to less than 35	0	0	0	0	0	0	0	0	0	0	0	0	0	0	0	0	0	0	0	0	0	0	0	0	0
15	154	1	urban	urban governorate	male	No Disablity	no	no	no	no	no	no	no	no	no	The child is not transeferred for suspected delay	university	2	Wife of HH head	Does not work does not look for work	26.3	university	HH Head	18 to less than 35	0	0	0	0	0	0	0	0	0	0	0	0	0	0	0	0	0	0	0	0	0	0	0	0	0
16	165	1	urban	urban governorate	male	No Disablity	no	no	no	no	yes	no	no	no	no	The child is not transeferred for suspected delay	university	1	Wife of HH head	work (paid-unpaid-his own-employer)	36.4	university	HH Head	35 to less than 40	0	0	0	0	0	0	0	0	0	0	0	0	0	0	0	0	0	0	0	0	0	0	0	0	0
17	173	1	urban	urban governorate	female	No Disablity	no	no	no	no	yes	no	no	no	no	The child is not transeferred for suspected delay	university	2	Wife of HH head	work (paid-unpaid-his own-employer)	28.5	post grduate	HH Head	18 to less than 35	0	0	0	0	0	0	0	0	0	0	0	0	0	0	0	0	0	0	0	0	0	0	0	0	0
17	174	1	urban	urban governorate	male	No Disablity	no	no	no	no	yes	no	no	no	no	The child is not transeferred for suspected delay	university	2	Wife of HH head	work (paid-unpaid-his own-employer)	30.6	post grduate	HH Head	18 to less than 35	0	0	0	0	0	0	0	0	0	0	0	0	0	0	0	0	0	0	0	0	0	0	0	0	0
18	184	1	urban	urban governorate	female	No Disablity	yes	no	no	no	no	no	no	no	no	The child is not transeferred for suspected delay	university	1	Wife of HH head	Does not work does not look for work	31.2	university	HH Head	18 to less than 35	0	0	0	0	0	0	0	0	0	0	0	0	0	0	0	0	0	0	0	0	0	0	0	0	0
19	193	1	urban	urban governorate	female	No Disablity	no	no	no	no	yes	no	no	no	no	The child is not transeferred for suspected delay	university	3	Wife of HH head	Does not work does not look for work	30.2	university	HH Head	18 to less than 35	0	0	0	0	0	0	0	0	0	0	0	0	0	0	0	0	0	0	0	0	0	0	0	0	0
19	194	1	urban	urban governorate	female	No Disablity	no	no	no	no	no	no	no	no	no	The child is not transeferred for suspected delay	university	3	Wife of HH head	Does not work does not look for work	33	university	HH Head	18 to less than 35	0	0	0	0	0	0	0	0	0	0	0	0	0	0	0	0	0	0	0	0	0	0	0	0	0
19	195	1	urban	urban governorate	male	No Disablity	no	no	no	no	no	no	no	no	no	The child is not transeferred for suspected delay	university	3	Wife of HH head	Does not work does not look for work	34.7	university	HH Head	18 to less than 35	0	0	0	0	0	0	0	0	0	0	0	0	0	0	0	0	0	0	0	0	0	0	0	0	0
20	205	1	urban	urban governorate	male	No Disablity	no	no	no	no	no	no	no	yes	no	The child is not transeferred for suspected delay	university	1	Wife of HH head	Does not work does not look for work	37.4	university	HH Head	35 to less than 40	0	0	0	0	0	0	0	0	0	0	0	0	0	0	0	0	0	0	0	0	0	0	0	0	0
21	213	1	urban	urban governorate	female	No Disablity	no	no	no	no	no	no	no	no	no	The child is not transeferred for suspected delay	university	3	Wife of HH head	work (paid-unpaid-his own-employer)	26.8	university	HH Head	18 to less than 35	0	0	0	0	0	0	0	0	0	0	0	0	0	0	0	0	0	0	0	0	0	0	0	0	0
21	214	1	urban	urban governorate	female	No Disablity	no	no	no	no	yes	no	no	yes	no	The child is not transeferred for suspected delay	university	3	Wife of HH head	work (paid-unpaid-his own-employer)	29.8	university	HH Head	18 to less than 35	0	0	0	0	0	0	0	0	0	0	0	0	0	0	0	0	0	0	0	0	0	0	0	0	0
21	215	1	urban	urban governorate	female	No Disablity	no	no	no	no	yes	no	no	yes	no	The child is not transeferred for suspected delay	university	3	Wife of HH head	work (paid-unpaid-his own-employer)	34.8	university	HH Head	18 to less than 35	0	0	0	0	0	0	0	0	0	0	0	0	0	0	0	0	0	0	0	0	0	0	0	0	0
22	223	1	urban	urban governorate	male	No Disablity	no	no	no	no	no	no	no	no	no	The child is not transeferred for suspected delay	university	3	Wife of HH head	Does not work does not look for work	23.1	university	HH Head	18 to less than 35	0	0	0	0	0	0	0	0	0	0	0	0	0	0	0	0	0	0	0	0	0	0	0	0	0
22	224	1	urban	urban governorate	female	No Disablity	no	no	no	no	no	no	no	no	no	The child is not transeferred for suspected delay	university	3	Wife of HH head	Does not work does not look for work	24.3	university	HH Head	18 to less than 35	0	0	0	0	0	0	0	0	0	0	0	0	0	0	0	0	0	0	0	0	0	0	0	0	0
22	225	1	urban	urban governorate	male	No Disablity	no	no	no	no	no	no	no	no	no	The child is not transeferred for suspected delay	university	3	Wife of HH head	Does not work does not look for work	27.4	university	HH Head	18 to less than 35	0	0	0	0	0	0	0	0	0	0	0	0	0	0	0	0	0	0	0	0	0	0	0	0	0
23	235	1	urban	urban governorate	male	No Disablity	no	no	no	no	no	no	no	no	no	The child is not transeferred for suspected delay	High School and technical	3	Wife of HH head	Does not work does not look for work	24.2	Prep	HH Head	18 to less than 35	0	0	0	0	0	0	0	0	0	0	0	0	0	0	0	0	0	0	0	0	0	0	0	0	0
23	236	1	urban	urban governorate	female	No Disablity	no	no	no	no	yes	no	no	no	no	The child is not transeferred for suspected delay	High School and technical	3	Wife of HH head	Does not work does not look for work	31.7	Prep	HH Head	18 to less than 35	0	0	0	0	0	0	0	0	0	0	0	0	0	0	0	0	0	0	0	0	0	0	0	0	0
23	237	1	urban	urban governorate	female	No Disablity	no	no	no	no	no	no	no	yes	no	The child is not transeferred for suspected delay	High School and technical	3	Wife of HH head	Does not work does not look for work	34.8	Prep	HH Head	18 to less than 35	0	0	0	0	0	0	0	0	0	0	0	0	0	0	0	0	0	0	0	0	0	0	0	0	0
24	243	1	urban	urban governorate	female	No Disablity	no	no	no	no	no	no	no	no	no	The child is not transeferred for suspected delay	university	3	Wife of HH head	Does not work does not look for work	26.8	Prep	HH Head	18 to less than 35	0	0	0	0	0	0	0	0	0	0	0	0	0	0	0	0	0	0	0	0	0	0	0	0	0
24	244	1	urban	urban governorate	female	No Disablity	no	no	no	no	no	no	no	no	no	The child is not transeferred for suspected delay	university	3	Wife of HH head	Does not work does not look for work	29.5	Prep	HH Head	18 to less than 35	0	0	0	0	0	0	0	0	0	0	0	0	0	0	0	0	0	0	0	0	0	0	0	0	0
24	245	1	urban	urban governorate	female	No Disablity	no	no	no	no	no	no	no	no	no	The child is not transeferred for suspected delay	university	3	Wife of HH head	Does not work does not look for work	33.8	Prep	HH Head	18 to less than 35	0	0	0	0	0	0	0	0	0	0	0	0	0	0	0	0	0	0	0	0	0	0	0	0	0
25	253	1	urban	urban governorate	female	No Disablity	no	no	no	no	no	no	no	no	no	The child is not transeferred for suspected delay	High School and technical	3	Wife of HH head	Does not work does not look for work	19.9	university	HH Head	18 to less than 35	0	0	0	0	0	0	0	0	0	0	0	0	0	0	0	0	0	0	0	0	0	0	0	0	0
25	254	1	urban	urban governorate	male	No Disablity	no	no	no	no	no	no	no	yes	no	The child is transferred for suspected delay	High School and technical	3	Wife of HH head	Does not work does not look for work	24	university	HH Head	18 to less than 35	0	0	0	yes	0	0	0	0	0	0	0	0	0	0	0	0	0	0	0	0	0	0	0	0	0
25	255	1	urban	urban governorate	male	No Disablity	no	no	no	no	no	no	no	no	no	The child is not transeferred for suspected delay	High School and technical	3	Wife of HH head	Does not work does not look for work	25.7	university	HH Head	18 to less than 35	0	0	0	0	0	0	0	0	0	0	0	0	0	0	0	0	0	0	0	0	0	0	0	0	0
26	263	1	urban	urban governorate	male	No Disablity	no	no	no	no	no	no	no	no	no	The child is not transeferred for suspected delay	university	2	Wife of HH head	Does not work does not look for work	16	university	HH Head	15 to less than 18	0	0	0	0	0	0	0	0	0	0	0	0	0	0	0	0	0	0	0	0	0	0	0	0	0
26	264	1	urban	urban governorate	female	No Disablity	no	no	no	no	no	no	no	no	no	The child is not transeferred for suspected delay	university	2	Wife of HH head	Does not work does not look for work	20.1	university	HH Head	18 to less than 35	0	0	0	0	0	0	0	0	0	0	0	0	0	0	0	0	0	0	0	0	0	0	0	0	0
27	276	1	urban	urban governorate	male	No Disablity	no	no	no	no	no	no	no	yes	no	The child is not transeferred for suspected delay	Illeterate	1	Wife of HH head	Does not work does not look for work	35.2	Read and write	HH Head	35 to less than 40	0	0	0	0	0	0	0	0	0	0	0	0	0	0	0	0	0	0	0	0	0	0	0	0	0
28	283	1	urban	urban governorate	male	No Disablity	no	no	no	no	yes	no	no	no	no	The child is not transeferred for suspected delay	High School and technical	2	Wife of HH head	Does not work does not look for work	28.8	university	HH Head	18 to less than 35	0	0	0	0	0	0	0	0	0	0	0	0	0	0	0	0	0	0	0	0	0	0	0	0	0
28	284	1	urban	urban governorate	male	No Disablity	no	no	no	no	no	no	no	no	no	The child is not transeferred for suspected delay	High School and technical	2	Wife of HH head	Does not work does not look for work	31.3	university	HH Head	18 to less than 35	0	0	0	0	0	0	0	0	0	0	0	0	0	0	0	0	0	0	0	0	0	0	0	0	0
29	294	1	urban	urban governorate	female	No Disablity	no	no	no	no	no	no	no	no	no	The child is not transeferred for suspected delay	university	2	Wife of HH head	Does not work does not look for work	26.5	university	HH Head	18 to less than 35	0	0	0	0	0	0	0	0	0	0	0	0	0	0	0	0	0	0	0	0	0	0	0	0	0
29	295	1	urban	urban governorate	male	No Disablity	no	no	no	no	no	no	no	no	no	The child is not transeferred for suspected delay	university	2	Wife of HH head	Does not work does not look for work	33.4	university	HH Head	18 to less than 35	0	0	0	0	0	0	0	0	0	0	0	0	0	0	0	0	0	0	0	0	0	0	0	0	0
30	303	1	urban	urban governorate	female	No Disablity	no	no	no	no	no	no	no	no	no	The child is not transeferred for suspected delay	High School and technical	4	Wife of HH head	Does not work does not look for work	21.3	High School and technical	HH Head	18 to less than 35	0	0	0	0	0	0	0	0	0	0	0	0	0	0	0	0	0	0	0	0	0	0	0	0	0
30	304	1	urban	urban governorate	male	No Disablity	no	no	no	no	no	no	no	no	no	The child is not transeferred for suspected delay	High School and technical	4	Wife of HH head	Does not work does not look for work	23.8	High School and technical	HH Head	18 to less than 35	0	0	0	0	0	0	0	0	0	0	0	0	0	0	0	0	0	0	0	0	0	0	0	0	0
30	305	1	urban	urban governorate	female	No Disablity	no	no	no	no	no	no	no	no	no	The child is transferred for suspected delay	High School and technical	4	Wife of HH head	Does not work does not look for work	26.8	High School and technical	HH Head	18 to less than 35	0	0	0	yes	0	0	0	0	yes	0	0	0	0	0	0	0	0	0	0	0	0	0	0	0	0
30	306	1	urban	urban governorate	female	No Disablity	yes	no	no	no	no	no	no	yes	no	The child is not transeferred for suspected delay	High School and technical	4	Wife of HH head	Does not work does not look for work	30.5	High School and technical	HH Head	18 to less than 35	0	0	0	0	0	0	0	0	0	0	0	0	0	0	0	0	0	0	0	0	0	0	0	0	0
31	316	1	urban	urban governorate	male	No Disablity	no	no	no	no	yes	no	no	no	no	The child is not transeferred for suspected delay	university	2	Wife of HH head	Does not work does not look for work	32.5	High School and technical	HH Head	18 to less than 35	0	0	0	0	0	0	0	0	0	0	0	0	0	0	0	0	0	0	0	0	0	0	0	0	0
31	317	1	urban	urban governorate	female	No Disablity	no	no	no	no	yes	no	no	no	no	The child is not transeferred for suspected delay	university	2	Wife of HH head	Does not work does not look for work	35.4	High School and technical	HH Head	35 to less than 40	0	0	0	0	0	0	0	0	0	0	0	0	0	0	0	0	0	0	0	0	0	0	0	0	0
32	325	1	urban	urban governorate	male	No Disablity	no	no	no	no	yes	no	no	yes	no	The child is not transeferred for suspected delay	Above intermediate	2	Wife of HH head	Does not work does not look for work	25.2	Prep	HH Head	18 to less than 35	0	0	0	0	0	0	0	0	0	0	0	0	0	0	0	0	0	0	0	0	0	0	0	0	0
32	326	1	urban	urban governorate	male	No Disablity	no	no	no	no	yes	no	no	yes	no	The child is not transeferred for suspected delay	Above intermediate	2	Wife of HH head	Does not work does not look for work	33.8	Prep	HH Head	18 to less than 35	0	0	0	0	0	0	0	0	0	0	0	0	0	0	0	0	0	0	0	0	0	0	0	0	0
33	333	1	urban	urban governorate	male	Disable	yes	no	no	no	yes	no	no	no	no	The child is not transeferred for suspected delay	university	2	Wife of HH head	Does not work does not look for work	22	university	HH Head	18 to less than 35	0	0	0	0	0	0	0	0	0	0	0	0	0	0	0	0	0	0	0	0	0	0	0	0	0
33	334	1	urban	urban governorate	female	Disable	yes	no	no	no	yes	no	no	yes	no	The child is not transeferred for suspected delay	university	2	Wife of HH head	Does not work does not look for work	24.3	university	HH Head	18 to less than 35	0	0	0	0	0	0	0	0	0	0	0	0	0	0	0	0	0	0	0	0	0	0	0	0	0
34	343	1	urban	urban governorate	male	No Disablity	no	no	no	no	no	no	no	no	no	The child is not transeferred for suspected delay	Prep	1	Wife of HH head	Does not work does not look for work	16.8	High School and technical	HH Head	15 to less than 18	0	0	0	0	0	0	0	0	0	0	0	0	0	0	0	0	0	0	0	0	0	0	0	0	0
35	354	1	urban	urban governorate	male	Disable	no	no	no	no	no	no	no	no	no	The child is transferred for suspected delay	High School and technical	1	Wife of HH head	Does not work does not look for work	27	Prep	HH Head	18 to less than 35	0	0	0	yes	0	0	0	0	0	0	0	0	yes	0	0	0	0	0	0	0	0	0	0	0	0
36	363	1	urban	urban governorate	male	No Disablity	no	no	no	no	no	no	no	no	no	The child is not transeferred for suspected delay	Above intermediate	2	Wife of HH head	Does not work does not look for work	23.3	Above intermediate	HH Head	18 to less than 35	0	0	0	0	0	0	0	0	0	0	0	0	0	0	0	0	0	0	0	0	0	0	0	0	0
36	364	1	urban	urban governorate	female	No Disablity	no	no	no	no	no	no	no	no	no	The child is not transeferred for suspected delay	Above intermediate	2	Wife of HH head	Does not work does not look for work	24.4	Above intermediate	HH Head	18 to less than 35	0	0	0	0	0	0	0	0	0	0	0	0	0	0	0	0	0	0	0	0	0	0	0	0	0
37	375	1	urban	urban governorate	male	No Disablity	no	no	no	no	no	no	no	no	no	The child is not transeferred for suspected delay	Read and write	3	Wife of HH head	Does not work does not look for work	18.5	High School and technical	HH Head	18 to less than 35	0	0	0	0	0	0	0	0	0	0	0	0	0	0	0	0	0	0	0	0	0	0	0	0	0
37	376	1	urban	urban governorate	male	No Disablity	no	no	no	no	no	no	no	no	no	The child is not transeferred for suspected delay	Read and write	3	Wife of HH head	Does not work does not look for work	25.8	High School and technical	HH Head	18 to less than 35	0	0	0	0	0	0	0	0	0	0	0	0	0	0	0	0	0	0	0	0	0	0	0	0	0
37	377	1	urban	urban governorate	female	No Disablity	no	no	no	yes	yes	no	no	no	no	The child is transferred for suspected delay	Read and write	3	Wife of HH head	Does not work does not look for work	26.8	High School and technical	HH Head	18 to less than 35	yes	0	0	yes	0	yes	0	0	yes	0	0	0	0	0	0	0	0	0	0	0	0	0	0	0	0
38	383	1	urban	urban governorate	male	No Disablity	no	no	no	no	yes	no	no	no	no	The child is not transeferred for suspected delay	university	2	Wife of HH head	Does not work does not look for work	25.3	university	HH Head	18 to less than 35	0	0	0	0	0	0	0	0	0	0	0	0	0	0	0	0	0	0	0	0	0	0	0	0	0
38	384	1	urban	urban governorate	male	Disable	no	no	no	no	yes	no	no	yes	no	The child is not transeferred for suspected delay	university	2	Wife of HH head	Does not work does not look for work	28.3	university	HH Head	18 to less than 35	0	0	0	0	0	0	0	0	0	0	0	0	0	0	0	0	0	0	0	0	0	0	0	0	0
39	393	1	urban	urban governorate	male	No Disablity	no	no	no	no	no	no	no	no	no	The child is not transeferred for suspected delay	university	2	Wife of HH head	Does not work does not look for work	22	university	HH Head	18 to less than 35	0	0	0	0	0	0	0	0	0	0	0	0	0	0	0	0	0	0	0	0	0	0	0	0	0
39	394	1	urban	urban governorate	female	No Disablity	no	no	no	no	no	no	no	yes	no	The child is not transeferred for suspected delay	university	2	Wife of HH head	Does not work does not look for work	23.1	university	HH Head	18 to less than 35	0	0	0	0	0	0	0	0	0	0	0	0	0	0	0	0	0	0	0	0	0	0	0	0	0
40	404	1	urban	urban governorate	male	No Disablity	no	no	no	no	no	no	no	no	no	The child is not transeferred for suspected delay	university	2	Wife of HH head	Does not work does not look for work	27.3	university	HH Head	18 to less than 35	0	0	0	0	0	0	0	0	0	0	0	0	0	0	0	0	0	0	0	0	0	0	0	0	0
40	405	1	urban	urban governorate	female	No Disablity	no	no	no	no	no	no	no	no	no	The child is not transeferred for suspected delay	university	2	Wife of HH head	Does not work does not look for work	28.7	university	HH Head	18 to less than 35	0	0	0	0	0	0	0	0	0	0	0	0	0	0	0	0	0	0	0	0	0	0	0	0	0
41	413	1	urban	urban governorate	female	No Disablity	no	no	no	no	yes	no	no	no	no	The child is not transeferred for suspected delay	university	3	Wife of HH head	work (paid-unpaid-his own-employer)	24.4	university	HH Head	18 to less than 35	0	0	0	0	0	0	0	0	0	0	0	0	0	0	0	0	0	0	0	0	0	0	0	0	0
41	414	1	urban	urban governorate	male	No Disablity	no	no	no	no	yes	no	no	no	no	The child is not transeferred for suspected delay	university	3	Wife of HH head	work (paid-unpaid-his own-employer)	32.1	university	HH Head	18 to less than 35	0	0	0	0	0	0	0	0	0	0	0	0	0	0	0	0	0	0	0	0	0	0	0	0	0
41	415	1	urban	urban governorate	male	No Disablity	no	no	no	no	yes	no	no	yes	no	The child is not transeferred for suspected delay	university	3	Wife of HH head	work (paid-unpaid-his own-employer)	33.9	university	HH Head	18 to less than 35	0	0	0	0	0	0	0	0	0	0	0	0	0	0	0	0	0	0	0	0	0	0	0	0	0
42	425	1	urban	urban governorate	male	No Disablity	no	no	no	no	no	no	no	no	no	The child is not transeferred for suspected delay	post grduate	1	Wife of HH head	work (paid-unpaid-his own-employer)	32.9	university	HH Head	18 to less than 35	0	0	0	0	0	0	0	0	0	0	0	0	0	0	0	0	0	0	0	0	0	0	0	0	0
43	435	1	urban	urban governorate	male	Disable	no	no	no	no	no	no	no	no	no	The child is not transeferred for suspected delay	Illeterate	1	Wife of HH head	Does not work does not look for work	28.5	Prep	HH Head	18 to less than 35	0	0	0	0	0	0	0	0	0	0	0	0	0	0	0	0	0	0	0	0	0	0	0	0	0
44	445	1	urban	urban governorate	female	No Disablity	no	no	no	no	yes	no	no	yes	no	The child is not transeferred for suspected delay	university	1	Wife of HH head	Does not work does not look for work	36.5	university	HH Head	35 to less than 40	0	0	0	0	0	0	0	0	0	0	0	0	0	0	0	0	0	0	0	0	0	0	0	0	0
45	453	1	urban	urban governorate	female	No Disablity	no	no	no	no	no	no	no	no	no	The child is not transeferred for suspected delay	university	1	Wife of HH head	Does not work does not look for work	24.8	university	HH Head	18 to less than 35	0	0	0	0	0	0	0	0	0	0	0	0	0	0	0	0	0	0	0	0	0	0	0	0	0
46	463	1	urban	urban governorate	male	No Disablity	no	no	no	no	yes	no	no	yes	no	The child is not transeferred for suspected delay	university	1	Wife of HH head	Does not work does not look for work	27	university	HH Head	18 to less than 35	0	0	0	0	0	0	0	0	0	0	0	0	0	0	0	0	0	0	0	0	0	0	0	0	0
47	476	1	urban	urban governorate	female	No Disablity	no	no	no	no	no	no	no	no	no	The child is not transeferred for suspected delay	Illeterate	1	Wife of HH head	Does not work does not look for work	28.8	Illeterate	HH Head	18 to less than 35	0	0	0	0	0	0	0	0	0	0	0	0	0	0	0	0	0	0	0	0	0	0	0	0	0
48	483	1	urban	urban governorate	male	No Disablity	no	no	no	no	yes	no	no	no	no	The child is not transeferred for suspected delay	university	2	Wife of HH head	Does not work does not look for work	21.2	university	HH Head	18 to less than 35	0	0	0	0	0	0	0	0	0	0	0	0	0	0	0	0	0	0	0	0	0	0	0	0	0
48	484	1	urban	urban governorate	male	No Disablity	no	no	no	no	yes	no	no	no	no	The child is not transeferred for suspected delay	university	2	Wife of HH head	Does not work does not look for work	23.7	university	HH Head	18 to less than 35	0	0	0	0	0	0	0	0	0	0	0	0	0	0	0	0	0	0	0	0	0	0	0	0	0
49	493	1	urban	urban governorate	male	No Disablity	no	no	no	yes	yes	no	no	no	no	The child is not transeferred for suspected delay	High School and technical	1	Wife of HH head	Does not work does not look for work	30.6	university	HH Head	18 to less than 35	0	0	0	0	0	0	0	0	0	0	0	0	0	0	0	0	0	0	0	0	0	0	0	0	0
50	503	1	urban	urban governorate	male	No Disablity	no	no	no	no	no	no	no	no	no	The child is not transeferred for suspected delay	university	2	Wife of HH head	work (paid-unpaid-his own-employer)	30.3	university	HH Head	18 to less than 35	0	0	0	0	0	0	0	0	0	0	0	0	0	0	0	0	0	0	0	0	0	0	0	0	0
50	504	1	urban	urban governorate	male	No Disablity	no	no	no	no	no	no	no	no	no	The child is not transeferred for suspected delay	university	2	Wife of HH head	work (paid-unpaid-his own-employer)	37.7	university	HH Head	35 to less than 40	0	0	0	0	0	0	0	0	0	0	0	0	0	0	0	0	0	0	0	0	0	0	0	0	0
51	515	1	urban	urban governorate	female	No Disablity	no	no	no	no	no	no	no	no	no	The child is not transeferred for suspected delay	High School and technical	1	Wife of HH head	Does not work does not look for work	39.4	High School and technical	HH Head	35 to less than 40	0	0	0	0	0	0	0	0	0	0	0	0	0	0	0	0	0	0	0	0	0	0	0	0	0
52	523	1	urban	urban governorate	female	No Disablity	no	no	no	no	no	no	no	no	no	The child is not transeferred for suspected delay	Read and write	3	Wife of HH head	Does not work does not look for work	20.4	High School and technical	HH Head	18 to less than 35	0	0	0	0	0	0	0	0	0	0	0	0	0	0	0	0	0	0	0	0	0	0	0	0	0
52	524	1	urban	urban governorate	female	No Disablity	no	no	no	no	no	no	no	no	no	The child is not transeferred for suspected delay	Read and write	3	Wife of HH head	Does not work does not look for work	20.4	High School and technical	HH Head	18 to less than 35	0	0	0	0	0	0	0	0	0	0	0	0	0	0	0	0	0	0	0	0	0	0	0	0	0
52	525	1	urban	urban governorate	male	No Disablity	no	no	no	no	yes	no	no	no	no	The child is not transeferred for suspected delay	Read and write	3	Wife of HH head	Does not work does not look for work	22.9	High School and technical	HH Head	18 to less than 35	0	0	0	0	0	0	0	0	0	0	0	0	0	0	0	0	0	0	0	0	0	0	0	0	0
53	536	1	urban	urban governorate	female	No Disablity	no	no	no	no	no	no	no	no	no	The child is not transeferred for suspected delay	High School and technical	1	Wife of HH head	Does not work does not look for work	33.9	university	HH Head	18 to less than 35	0	0	0	0	0	0	0	0	0	0	0	0	0	0	0	0	0	0	0	0	0	0	0	0	0
54	543	1	urban	urban governorate	male	No Disablity	no	no	no	no	no	no	no	no	no	The child is not transeferred for suspected delay	university	2	Wife of HH head	work (paid-unpaid-his own-employer)	29.3	university	HH Head	18 to less than 35	0	0	0	0	0	0	0	0	0	0	0	0	0	0	0	0	0	0	0	0	0	0	0	0	0
54	544	1	urban	urban governorate	male	No Disablity	no	no	no	no	no	no	no	no	no	The child is not transeferred for suspected delay	university	2	Wife of HH head	work (paid-unpaid-his own-employer)	32.5	university	HH Head	18 to less than 35	0	0	0	0	0	0	0	0	0	0	0	0	0	0	0	0	0	0	0	0	0	0	0	0	0
55	556	1	urban	urban governorate	female	No Disablity	no	no	no	no	no	no	no	no	no	The child is not transeferred for suspected delay	Prep	1	Wife of HH head	Does not work does not look for work	29.8	Prep	HH Head	18 to less than 35	0	0	0	0	0	0	0	0	0	0	0	0	0	0	0	0	0	0	0	0	0	0	0	0	0
56	563	1	urban	urban governorate	female	No Disablity	no	no	no	no	no	no	no	no	no	The child is not transeferred for suspected delay	Read and write	2	Wife of HH head	Does not work does not look for work	23.8	university	HH Head	18 to less than 35	0	0	0	0	0	0	0	0	0	0	0	0	0	0	0	0	0	0	0	0	0	0	0	0	0
56	564	1	urban	urban governorate	female	No Disablity	no	no	no	no	no	no	no	no	no	The child is not transeferred for suspected delay	Read and write	2	Wife of HH head	Does not work does not look for work	27.1	university	HH Head	18 to less than 35	0	0	0	0	0	0	0	0	0	0	0	0	0	0	0	0	0	0	0	0	0	0	0	0	0
57	575	1	urban	urban governorate	female	No Disablity	no	no	no	no	no	no	no	no	no	The child is not transeferred for suspected delay	Read and write	1	Wife of HH head	Does not work does not look for work	43.3	Read and write	HH Head	40 +	0	0	0	0	0	0	0	0	0	0	0	0	0	0	0	0	0	0	0	0	0	0	0	0	0
58	584	1	urban	urban governorate	female	No Disablity	no	yes	no	no	no	no	no	no	no	The child is not transeferred for suspected delay	High School and technical	2	Wife of HH head	Does not work does not look for work	33.3	Above intermediate	HH Head	18 to less than 35	0	0	0	0	0	0	0	0	0	0	0	0	0	0	0	0	0	0	0	0	0	0	0	0	0
58	585	1	urban	urban governorate	male	No Disablity	no	yes	no	no	no	no	no	no	no	The child is not transeferred for suspected delay	High School and technical	2	Wife of HH head	Does not work does not look for work	36.8	Above intermediate	HH Head	35 to less than 40	0	0	0	0	0	0	0	0	0	0	0	0	0	0	0	0	0	0	0	0	0	0	0	0	0
59	593	1	urban	urban governorate	male	No Disablity	no	yes	no	no	no	no	no	no	no	The child is not transeferred for suspected delay	Above intermediate	2	Wife of HH head	Does not work does not look for work	23.8	High School and technical	HH Head	18 to less than 35	0	0	0	0	0	0	0	0	0	0	0	0	0	0	0	0	0	0	0	0	0	0	0	0	0
59	594	1	urban	urban governorate	male	No Disablity	no	yes	no	no	no	no	no	no	no	The child is not transeferred for suspected delay	Above intermediate	2	Wife of HH head	Does not work does not look for work	27.3	High School and technical	HH Head	18 to less than 35	0	0	0	0	0	0	0	0	0	0	0	0	0	0	0	0	0	0	0	0	0	0	0	0	0
60	603	1	urban	urban governorate	female	No Disablity	no	no	no	no	no	no	no	no	no	The child is not transeferred for suspected delay	Prep	2	Wife of HH head	Does not work does not look for work	19.7	university	HH Head	18 to less than 35	0	0	0	0	0	0	0	0	0	0	0	0	0	0	0	0	0	0	0	0	0	0	0	0	0
60	604	1	urban	urban governorate	female	No Disablity	no	no	no	no	yes	no	no	yes	no	The child is not transeferred for suspected delay	Prep	2	Wife of HH head	Does not work does not look for work	20.3	university	HH Head	18 to less than 35	0	0	0	0	0	0	0	0	0	0	0	0	0	0	0	0	0	0	0	0	0	0	0	0	0
61	613	1	urban	urban governorate	male	No Disablity	no	no	no	no	no	no	no	no	no	The child is not transeferred for suspected delay	Illeterate	2	Wife of HH head	Does not work does not look for work	19.1	Read and write	HH Head	18 to less than 35	0	0	0	0	0	0	0	0	0	0	0	0	0	0	0	0	0	0	0	0	0	0	0	0	0
61	614	1	urban	urban governorate	female	No Disablity	no	no	no	no	no	no	no	no	no	The child is not transeferred for suspected delay	Illeterate	2	Wife of HH head	Does not work does not look for work	20.6	Read and write	HH Head	18 to less than 35	0	0	0	0	0	0	0	0	0	0	0	0	0	0	0	0	0	0	0	0	0	0	0	0	0
62	623	1	urban	urban governorate	female	No Disablity	no	yes	no	no	no	no	no	no	no	The child is not transeferred for suspected delay	university	2	Wife of HH head	work (paid-unpaid-his own-employer)	28.7	High School and technical	HH Head	18 to less than 35	0	0	0	0	0	0	0	0	0	0	0	0	0	0	0	0	0	0	0	0	0	0	0	0	0
62	624	1	urban	urban governorate	male	No Disablity	no	yes	no	no	yes	no	no	no	no	The child is not transeferred for suspected delay	university	2	Wife of HH head	work (paid-unpaid-his own-employer)	30.8	High School and technical	HH Head	18 to less than 35	0	0	0	0	0	0	0	0	0	0	0	0	0	0	0	0	0	0	0	0	0	0	0	0	0
63	633	1	urban	urban governorate	male	No Disablity	no	no	no	no	no	no	no	no	no	The child is not transeferred for suspected delay	university	1	Wife of HH head	Does not work does not look for work	28.6	university	HH Head	18 to less than 35	0	0	0	0	0	0	0	0	0	0	0	0	0	0	0	0	0	0	0	0	0	0	0	0	0
64	645	1	urban	urban governorate	female	No Disablity	no	yes	no	no	no	no	no	no	no	The child is not transeferred for suspected delay	Read and write	2	Wife of HH head	Does not work does not look for work	24.8	High School and technical	HH Head	18 to less than 35	0	0	0	0	0	0	0	0	0	0	0	0	0	0	0	0	0	0	0	0	0	0	0	0	0
64	646	1	urban	urban governorate	female	No Disablity	no	yes	no	no	no	no	no	no	no	The child is not transeferred for suspected delay	Read and write	2	Wife of HH head	Does not work does not look for work	26.3	High School and technical	HH Head	18 to less than 35	0	0	0	0	0	0	0	0	0	0	0	0	0	0	0	0	0	0	0	0	0	0	0	0	0
65	654	1	urban	urban governorate	male	No Disablity	no	no	no	no	no	no	no	no	no	The child is transferred for suspected delay	Read and write	1	Wife of HH head	Does not work does not look for work	22.1	Illeterate	HH Head	18 to less than 35	0	0	yes	yes	yes	yes	yes	yes	yes	yes	yes	yes	yes	yes	0	0	0	0	0	0	0	0	0	0	0
66	663	1	urban	urban governorate	male	No Disablity	no	no	no	no	no	no	no	no	no	The child is not transeferred for suspected delay	Prep	2	Wife of HH head	Does not work does not look for work	22.8	Prep	HH Head	18 to less than 35	0	0	0	0	0	0	0	0	0	0	0	0	0	0	0	0	0	0	0	0	0	0	0	0	0
66	664	1	urban	urban governorate	female	No Disablity	no	no	no	no	no	no	no	no	no	The child is not transeferred for suspected delay	Prep	2	Wife of HH head	Does not work does not look for work	23.8	Prep	HH Head	18 to less than 35	0	0	0	0	0	0	0	0	0	0	0	0	0	0	0	0	0	0	0	0	0	0	0	0	0
67	674	1	urban	urban governorate	male	No Disablity	no	no	no	no	no	no	no	no	no	The child is not transeferred for suspected delay	university	1	Wife of HH head	work (paid-unpaid-his own-employer)	32.1	university	HH Head	18 to less than 35	0	0	0	0	0	0	0	0	0	0	0	0	0	0	0	0	0	0	0	0	0	0	0	0	0
68	684	1	urban	urban governorate	male	No Disablity	no	yes	no	no	no	no	no	no	no	The child is not transeferred for suspected delay	Illeterate	2	Wife of HH head	Does not work does not look for work	25.2	Illeterate	HH Head	18 to less than 35	0	0	0	0	0	0	0	0	0	0	0	0	0	0	0	0	0	0	0	0	0	0	0	0	0
68	685	1	urban	urban governorate	female	No Disablity	no	yes	no	no	no	no	no	no	no	The child is not transeferred for suspected delay	Illeterate	2	Wife of HH head	Does not work does not look for work	31.3	Illeterate	HH Head	18 to less than 35	0	0	0	0	0	0	0	0	0	0	0	0	0	0	0	0	0	0	0	0	0	0	0	0	0
69	693	1	urban	urban governorate	male	No Disablity	no	yes	no	no	yes	no	no	no	no	The child is not transeferred for suspected delay	university	1	Wife of HH head	Does not work does not look for work	33.8	Prep	HH Head	18 to less than 35	0	0	0	0	0	0	0	0	0	0	0	0	0	0	0	0	0	0	0	0	0	0	0	0	0
70	703	1	urban	urban governorate	male	No Disablity	no	yes	no	no	no	no	no	no	no	The child is not transeferred for suspected delay	High School and technical	2	Wife of HH head	Does not work does not look for work	22.5	High School and technical	HH Head	18 to less than 35	0	0	0	0	0	0	0	0	0	0	0	0	0	0	0	0	0	0	0	0	0	0	0	0	0
70	704	1	urban	urban governorate	male	No Disablity	no	yes	no	no	no	no	no	no	no	The child is not transeferred for suspected delay	High School and technical	2	Wife of HH head	Does not work does not look for work	25.3	High School and technical	HH Head	18 to less than 35	0	0	0	0	0	0	0	0	0	0	0	0	0	0	0	0	0	0	0	0	0	0	0	0	0
71	713	1	urban	urban governorate	female	No Disablity	no	yes	no	no	no	no	no	no	no	The child is transferred for suspected delay	Read and write	3	Wife of HH head	Does not work does not look for work	27.3	High School and technical	HH Head	18 to less than 35	0	0	0	0	0	0	0	0	yes	0	0	0	0	0	0	0	0	0	0	0	0	0	0	0	0
71	714	1	urban	urban governorate	male	No Disablity	no	yes	no	no	no	no	no	no	no	The child is transferred for suspected delay	Read and write	3	Wife of HH head	Does not work does not look for work	31.3	High School and technical	HH Head	18 to less than 35	0	0	yes	yes	yes	0	0	0	0	0	0	0	0	0	yes	yes	yes	0	0	yes	0	0	0	0	0
71	715	1	urban	urban governorate	female	No Disablity	no	yes	no	no	no	no	no	no	no	The child is transferred for suspected delay	Read and write	3	Wife of HH head	Does not work does not look for work	34.7	High School and technical	HH Head	18 to less than 35	0	0	0	yes	0	0	0	yes	yes	yes	0	0	0	yes	0	0	0	0	0	0	0	0	0	0	0
72	723	1	urban	urban governorate	female	No Disablity	no	yes	no	no	no	no	no	no	no	The child is not transeferred for suspected delay	university	1	Wife of HH head	Does not work does not look for work	22.8	High School and technical	HH Head	18 to less than 35	0	0	0	0	0	0	0	0	0	0	0	0	0	0	0	0	0	0	0	0	0	0	0	0	0
73	734	1	urban	urban governorate	male	No Disablity	no	no	no	no	no	no	no	no	no	The child is transferred for suspected delay	Read and write	2	Wife of HH head	Does not work does not look for work	20.3	High School and technical	HH Head	18 to less than 35	0	0	0	yes	0	0	0	yes	0	0	0	0	0	0	0	0	0	0	0	0	0	0	0	0	0
73	735	1	urban	urban governorate	male	No Disablity	no	no	no	no	no	no	no	no	no	The child is transferred for suspected delay	Read and write	2	Wife of HH head	Does not work does not look for work	26.8	High School and technical	HH Head	18 to less than 35	0	0	0	yes	0	0	0	0	yes	0	0	0	yes	yes	0	0	0	0	0	0	0	0	0	0	0
74	746	1	urban	urban governorate	female	No Disablity	no	no	no	no	no	no	no	no	no	The child is not transeferred for suspected delay	Illeterate	1	other relationship type	Does not work does not look for work	23.8	Illeterate	HH Head	18 to less than 35	0	0	0	0	0	0	0	0	0	0	0	0	0	0	0	0	0	0	0	0	0	0	0	0	0
75	754	1	urban	urban governorate	female	No Disablity	no	no	no	no	no	no	no	no	no	The child is not transeferred for suspected delay	High School and technical	1	other relationship type	Does not work does not look for work	17.8	the child has no father in the HH	the child has no mother is not in the HH	15 to less than 18	0	0	0	0	0	0	0	0	0	0	0	0	0	0	0	0	0	0	0	0	0	0	0	0	0
76	765	1	urban	urban governorate	male	No Disablity	no	no	no	no	no	no	no	no	no	The child is not transeferred for suspected delay	Illeterate	1	Wife of HH head	Does not work does not look for work	27.3	Primary	HH Head	18 to less than 35	0	0	0	0	0	0	0	0	0	0	0	0	0	0	0	0	0	0	0	0	0	0	0	0	0
77	773	1	urban	urban governorate	female	No Disablity	no	no	no	no	no	no	no	no	no	The child is not transeferred for suspected delay	university	2	Wife of HH head	Does not work does not look for work	30.8	university	HH Head	18 to less than 35	0	0	0	0	0	0	0	0	0	0	0	0	0	0	0	0	0	0	0	0	0	0	0	0	0
77	774	1	urban	urban governorate	male	No Disablity	no	no	no	no	no	no	no	no	no	The child is not transeferred for suspected delay	university	2	Wife of HH head	Does not work does not look for work	35.7	university	HH Head	35 to less than 40	0	0	0	0	0	0	0	0	0	0	0	0	0	0	0	0	0	0	0	0	0	0	0	0	0
78	783	1	urban	urban governorate	female	No Disablity	no	no	no	no	no	no	no	no	no	The child is not transeferred for suspected delay	university	3	Wife of HH head	Does not work does not look for work	26	university	HH Head	18 to less than 35	0	0	0	0	0	0	0	0	0	0	0	0	0	0	0	0	0	0	0	0	0	0	0	0	0
78	784	1	urban	urban governorate	male	No Disablity	no	no	no	no	no	no	no	no	no	The child is not transeferred for suspected delay	university	3	Wife of HH head	Does not work does not look for work	27.6	university	HH Head	18 to less than 35	0	0	0	0	0	0	0	0	0	0	0	0	0	0	0	0	0	0	0	0	0	0	0	0	0
78	785	1	urban	urban governorate	female	No Disablity	no	no	no	no	no	no	no	no	no	The child is not transeferred for suspected delay	university	3	Wife of HH head	Does not work does not look for work	32.1	university	HH Head	18 to less than 35	0	0	0	0	0	0	0	0	0	0	0	0	0	0	0	0	0	0	0	0	0	0	0	0	0
79	793	1	urban	urban governorate	female	No Disablity	no	no	no	no	no	no	no	no	no	The child is not transeferred for suspected delay	4 years istitute	1	Wife of HH head	Does not work does not look for work	28.5	High School and technical	HH Head	18 to less than 35	0	0	0	0	0	0	0	0	0	0	0	0	0	0	0	0	0	0	0	0	0	0	0	0	0
80	802	1	urban	urban governorate	male	No Disablity	no	no	no	no	no	no	no	no	no	The child is not transeferred for suspected delay	the child has no moyther in the house	1	his/her mother is not in the HH	The child has no mother in the HH	the child has no mother in the HH	the child has no father in the HH	the child has no mother is not in the HH	99	0	0	0	0	0	0	0	0	0	0	0	0	0	0	0	0	0	0	0	0	0	0	0	0	0
81	813	1	urban	urban governorate	male	No Disablity	no	no	no	no	no	no	no	no	no	The child is not transeferred for suspected delay	Prep	4	Wife of HH head	Does not work does not look for work	23.8	Above intermediate	HH Head	18 to less than 35	0	0	0	0	0	0	0	0	0	0	0	0	0	0	0	0	0	0	0	0	0	0	0	0	0
81	814	1	urban	urban governorate	male	No Disablity	no	no	no	no	no	no	no	no	no	The child is not transeferred for suspected delay	Prep	4	Wife of HH head	Does not work does not look for work	24.3	Above intermediate	HH Head	18 to less than 35	0	0	0	0	0	0	0	0	0	0	0	0	0	0	0	0	0	0	0	0	0	0	0	0	0
81	815	1	urban	urban governorate	male	No Disablity	no	no	no	no	no	no	no	no	no	The child is not transeferred for suspected delay	Prep	4	Wife of HH head	Does not work does not look for work	29.3	Above intermediate	HH Head	18 to less than 35	0	0	0	0	0	0	0	0	0	0	0	0	0	0	0	0	0	0	0	0	0	0	0	0	0
81	816	1	urban	urban governorate	female	No Disablity	no	no	no	no	no	no	no	no	no	The child is not transeferred for suspected delay	Prep	4	Wife of HH head	Does not work does not look for work	31.2	Above intermediate	HH Head	18 to less than 35	0	0	0	0	0	0	0	0	0	0	0	0	0	0	0	0	0	0	0	0	0	0	0	0	0
82	823	1	urban	urban governorate	female	No Disablity	no	no	no	no	no	no	no	no	no	The child is not transeferred for suspected delay	university	3	Wife of HH head	Does not work does not look for work	26.9	university	HH Head	18 to less than 35	0	0	0	0	0	0	0	0	0	0	0	0	0	0	0	0	0	0	0	0	0	0	0	0	0
82	824	1	urban	urban governorate	male	No Disablity	no	no	no	no	no	no	no	no	no	The child is not transeferred for suspected delay	university	3	Wife of HH head	Does not work does not look for work	28.6	university	HH Head	18 to less than 35	0	0	0	0	0	0	0	0	0	0	0	0	0	0	0	0	0	0	0	0	0	0	0	0	0
82	825	1	urban	urban governorate	female	No Disablity	no	no	no	no	no	no	no	no	no	The child is not transeferred for suspected delay	university	3	Wife of HH head	Does not work does not look for work	30.5	university	HH Head	18 to less than 35	0	0	0	0	0	0	0	0	0	0	0	0	0	0	0	0	0	0	0	0	0	0	0	0	0
83	833	1	urban	urban governorate	male	No Disablity	no	no	no	no	no	no	no	no	no	The child is transferred for suspected delay	university	4	Wife of HH head	Does not work does not look for work	27	university	HH Head	18 to less than 35	0	0	0	0	0	0	0	0	yes	0	0	0	0	0	0	0	0	0	0	0	0	0	0	0	0
83	834	1	urban	urban governorate	male	No Disablity	no	no	no	no	no	no	no	no	no	The child is transferred for suspected delay	university	4	Wife of HH head	Does not work does not look for work	28.1	university	HH Head	18 to less than 35	0	0	0	yes	0	0	0	0	0	0	0	0	yes	0	0	0	0	0	0	0	0	0	0	0	0
83	835	1	urban	urban governorate	female	No Disablity	no	no	no	no	no	no	no	no	no	The child is not transeferred for suspected delay	university	4	Wife of HH head	Does not work does not look for work	30.3	university	HH Head	18 to less than 35	0	0	0	0	0	0	0	0	0	0	0	0	0	0	0	0	0	0	0	0	0	0	0	0	0
83	836	1	urban	urban governorate	male	No Disablity	no	no	no	no	no	no	no	no	no	The child is not transeferred for suspected delay	university	4	Wife of HH head	Does not work does not look for work	31.9	university	HH Head	18 to less than 35	0	0	0	0	0	0	0	0	0	0	0	0	0	0	0	0	0	0	0	0	0	0	0	0	0
84	845	1	urban	urban governorate	male	No Disablity	no	no	no	no	no	no	no	no	no	The child is not transeferred for suspected delay	university	1	Wife of HH head	Does not work does not look for work	32.1	university	HH Head	18 to less than 35	0	0	0	0	0	0	0	0	0	0	0	0	0	0	0	0	0	0	0	0	0	0	0	0	0
85	854	1	urban	urban governorate	male	No Disablity	no	no	no	no	no	no	no	no	no	The child is not transeferred for suspected delay	4 years istitute	4	Wife of HH head	Does not work does not look for work	34.3	university	HH Head	18 to less than 35	0	0	0	0	0	0	0	0	0	0	0	0	0	0	0	0	0	0	0	0	0	0	0	0	0
85	855	1	urban	urban governorate	male	No Disablity	no	no	no	no	no	no	no	no	no	The child is not transeferred for suspected delay	4 years istitute	4	Wife of HH head	Does not work does not look for work	35.5	university	HH Head	35 to less than 40	0	0	0	0	0	0	0	0	0	0	0	0	0	0	0	0	0	0	0	0	0	0	0	0	0
85	856	1	urban	urban governorate	female	No Disablity	no	no	no	no	no	no	no	no	no	The child is not transeferred for suspected delay	4 years istitute	4	Wife of HH head	Does not work does not look for work	39.2	university	HH Head	35 to less than 40	0	0	0	0	0	0	0	0	0	0	0	0	0	0	0	0	0	0	0	0	0	0	0	0	0
85	857	1	urban	urban governorate	female	No Disablity	no	no	no	no	no	no	no	no	no	The child is not transeferred for suspected delay	4 years istitute	4	Wife of HH head	Does not work does not look for work	42.1	university	HH Head	40 +	0	0	0	0	0	0	0	0	0	0	0	0	0	0	0	0	0	0	0	0	0	0	0	0	0
86	863	1	urban	urban governorate	male	No Disablity	no	no	no	no	no	no	no	no	no	The child is not transeferred for suspected delay	university	2	Wife of HH head	work (paid-unpaid-his own-employer)	27.5	university	HH Head	18 to less than 35	0	0	0	0	0	0	0	0	0	0	0	0	0	0	0	0	0	0	0	0	0	0	0	0	0
86	864	1	urban	urban governorate	female	No Disablity	no	no	no	no	no	no	no	no	no	The child is not transeferred for suspected delay	university	2	Wife of HH head	work (paid-unpaid-his own-employer)	30	university	HH Head	18 to less than 35	0	0	0	0	0	0	0	0	0	0	0	0	0	0	0	0	0	0	0	0	0	0	0	0	0
87	874	1	urban	urban governorate	female	No Disablity	no	no	no	no	no	no	no	no	no	The child is not transeferred for suspected delay	university	1	Wife of HH head	Does not work does not look for work	30.8	university	HH Head	18 to less than 35	0	0	0	0	0	0	0	0	0	0	0	0	0	0	0	0	0	0	0	0	0	0	0	0	0
88	883	1	urban	urban governorate	male	No Disablity	no	no	no	no	no	no	no	no	no	The child is not transeferred for suspected delay	university	2	Wife of HH head	work (paid-unpaid-his own-employer)	23.8	university	HH Head	18 to less than 35	0	0	0	0	0	0	0	0	0	0	0	0	0	0	0	0	0	0	0	0	0	0	0	0	0
88	884	1	urban	urban governorate	male	No Disablity	no	no	no	no	no	no	no	no	no	The child is not transeferred for suspected delay	university	2	Wife of HH head	work (paid-unpaid-his own-employer)	28.3	university	HH Head	18 to less than 35	0	0	0	0	0	0	0	0	0	0	0	0	0	0	0	0	0	0	0	0	0	0	0	0	0
89	893	1	urban	urban governorate	female	No Disablity	no	no	no	no	no	no	no	no	no	The child is not transeferred for suspected delay	university	1	Wife of HH head	work (paid-unpaid-his own-employer)	25.7	university	HH Head	18 to less than 35	0	0	0	0	0	0	0	0	0	0	0	0	0	0	0	0	0	0	0	0	0	0	0	0	0
90	905	1	urban	urban governorate	male	No Disablity	no	no	no	no	no	no	no	no	no	The child is not transeferred for suspected delay	4 years istitute	1	Wife of HH head	work (paid-unpaid-his own-employer)	33.8	university	HH Head	18 to less than 35	0	0	0	0	0	0	0	0	0	0	0	0	0	0	0	0	0	0	0	0	0	0	0	0	0
91	912	1	urban	urban governorate	female	No Disablity	no	no	no	no	no	no	no	no	no	The child is not transeferred for suspected delay	university	2	HH Head	work (paid-unpaid-his own-employer)	25.7	the child has no father in the HH	the child has no mother is not in the HH	18 to less than 35	0	0	0	0	0	0	0	0	0	0	0	0	0	0	0	0	0	0	0	0	0	0	0	0	0
91	913	1	urban	urban governorate	female	No Disablity	no	no	no	no	no	no	no	no	no	The child is not transeferred for suspected delay	university	2	HH Head	work (paid-unpaid-his own-employer)	26.8	the child has no father in the HH	the child has no mother is not in the HH	18 to less than 35	0	0	0	0	0	0	0	0	0	0	0	0	0	0	0	0	0	0	0	0	0	0	0	0	0
92	923	1	urban	urban governorate	male	No Disablity	no	no	no	no	no	no	no	no	no	The child is not transeferred for suspected delay	university	1	Wife of HH head	Does not work does not look for work	23.8	university	HH Head	18 to less than 35	0	0	0	0	0	0	0	0	0	0	0	0	0	0	0	0	0	0	0	0	0	0	0	0	0
93	935	1	urban	urban governorate	female	No Disablity	no	no	no	no	no	no	no	no	no	The child is not transeferred for suspected delay	university	1	Wife of HH head	Does not work does not look for work	30.8	university	HH Head	18 to less than 35	0	0	0	0	0	0	0	0	0	0	0	0	0	0	0	0	0	0	0	0	0	0	0	0	0
94	943	1	urban	urban governorate	male	No Disablity	no	no	no	no	no	no	no	no	no	The child is not transeferred for suspected delay	university	2	Wife of HH head	work (paid-unpaid-his own-employer)	27.5	university	HH Head	18 to less than 35	0	0	0	0	0	0	0	0	0	0	0	0	0	0	0	0	0	0	0	0	0	0	0	0	0
94	944	1	urban	urban governorate	male	No Disablity	no	no	no	no	no	no	no	no	no	The child is not transeferred for suspected delay	university	2	Wife of HH head	work (paid-unpaid-his own-employer)	30.3	university	HH Head	18 to less than 35	0	0	0	0	0	0	0	0	0	0	0	0	0	0	0	0	0	0	0	0	0	0	0	0	0
95	953	1	urban	urban governorate	male	No Disablity	no	no	no	no	no	no	no	no	no	The child is not transeferred for suspected delay	the child has no moyther in the house	2	his/her mother is not in the HH	The child has no mother in the HH	the child has no mother in the HH	4 years istitute	HH Head	99	0	0	0	0	0	0	0	0	0	0	0	0	0	0	0	0	0	0	0	0	0	0	0	0	0
95	954	1	urban	urban governorate	female	No Disablity	no	no	no	no	no	no	no	no	no	The child is not transeferred for suspected delay	the child has no moyther in the house	2	his/her mother is not in the HH	The child has no mother in the HH	the child has no mother in the HH	4 years istitute	HH Head	99	0	0	0	0	0	0	0	0	0	0	0	0	0	0	0	0	0	0	0	0	0	0	0	0	0
96	963	1	urban	urban governorate	male	No Disablity	no	no	no	no	no	no	no	no	no	The child is not transeferred for suspected delay	university	2	Wife of HH head	Does not work does not look for work	23.4	university	HH Head	18 to less than 35	0	0	0	0	0	0	0	0	0	0	0	0	0	0	0	0	0	0	0	0	0	0	0	0	0
96	964	1	urban	urban governorate	female	No Disablity	no	no	no	no	no	no	no	no	no	The child is not transeferred for suspected delay	university	2	Wife of HH head	Does not work does not look for work	25.3	university	HH Head	18 to less than 35	0	0	0	0	0	0	0	0	0	0	0	0	0	0	0	0	0	0	0	0	0	0	0	0	0
97	973	1	urban	urban governorate	female	No Disablity	no	no	no	no	no	no	no	no	no	The child is not transeferred for suspected delay	university	4	Wife of HH head	work (paid-unpaid-his own-employer)	24.7	university	HH Head	18 to less than 35	0	0	0	0	0	0	0	0	0	0	0	0	0	0	0	0	0	0	0	0	0	0	0	0	0
97	974	1	urban	urban governorate	female	No Disablity	no	no	no	no	no	no	no	no	no	The child is not transeferred for suspected delay	university	4	Wife of HH head	work (paid-unpaid-his own-employer)	26.9	university	HH Head	18 to less than 35	0	0	0	0	0	0	0	0	0	0	0	0	0	0	0	0	0	0	0	0	0	0	0	0	0
97	975	1	urban	urban governorate	male	No Disablity	no	no	no	no	no	no	no	no	no	The child is not transeferred for suspected delay	university	4	Wife of HH head	work (paid-unpaid-his own-employer)	29.3	university	HH Head	18 to less than 35	0	0	0	0	0	0	0	0	0	0	0	0	0	0	0	0	0	0	0	0	0	0	0	0	0
97	976	1	urban	urban governorate	female	No Disablity	no	no	no	no	no	no	no	no	no	The child is not transeferred for suspected delay	university	4	Wife of HH head	work (paid-unpaid-his own-employer)	33.8	university	HH Head	18 to less than 35	0	0	0	0	0	0	0	0	0	0	0	0	0	0	0	0	0	0	0	0	0	0	0	0	0
98	983	1	urban	urban governorate	male	No Disablity	no	no	no	no	no	no	no	no	no	The child is not transeferred for suspected delay	university	2	Wife of HH head	Does not work does not look for work	23.2	university	HH Head	18 to less than 35	0	0	0	0	0	0	0	0	0	0	0	0	0	0	0	0	0	0	0	0	0	0	0	0	0
98	984	1	urban	urban governorate	female	No Disablity	no	no	no	no	no	no	no	no	no	The child is not transeferred for suspected delay	university	2	Wife of HH head	Does not work does not look for work	25.3	university	HH Head	18 to less than 35	0	0	0	0	0	0	0	0	0	0	0	0	0	0	0	0	0	0	0	0	0	0	0	0	0
99	993	1	urban	urban governorate	female	No Disablity	no	no	no	no	no	no	no	no	no	The child is not transeferred for suspected delay	4 years istitute	2	Wife of HH head	Does not work does not look for work	20.4	4 years istitute	HH Head	18 to less than 35	0	0	0	0	0	0	0	0	0	0	0	0	0	0	0	0	0	0	0	0	0	0	0	0	0
99	994	1	urban	urban governorate	male	No Disablity	no	no	no	no	no	no	no	no	no	The child is not transeferred for suspected delay	4 years istitute	2	Wife of HH head	Does not work does not look for work	23.3	4 years istitute	HH Head	18 to less than 35	0	0	0	0	0	0	0	0	0	0	0	0	0	0	0	0	0	0	0	0	0	0	0	0	0
100	1003	1	urban	urban governorate	female	No Disablity	no	no	no	no	no	no	no	no	no	The child is not transeferred for suspected delay	university	1	Wife of HH head	Does not work does not look for work	24.8	university	HH Head	18 to less than 35	0	0	0	0	0	0	0	0	0	0	0	0	0	0	0	0	0	0	0	0	0	0	0	0	0
101	1014	1	urban	urban governorate	female	No Disablity	no	no	no	no	no	no	no	no	no	The child is not transeferred for suspected delay	university	1	Wife of HH head	Does not work does not look for work	32.6	university	HH Head	18 to less than 35	0	0	0	0	0	0	0	0	0	0	0	0	0	0	0	0	0	0	0	0	0	0	0	0	0
102	1023	1	urban	urban governorate	male	No Disablity	no	no	no	no	no	no	no	no	no	The child is not transeferred for suspected delay	university	2	Wife of HH head	Does not work does not look for work	24.3	university	HH Head	18 to less than 35	0	0	0	0	0	0	0	0	0	0	0	0	0	0	0	0	0	0	0	0	0	0	0	0	0
102	1024	1	urban	urban governorate	female	No Disablity	no	no	no	no	no	no	no	no	no	The child is not transeferred for suspected delay	university	2	Wife of HH head	Does not work does not look for work	27.7	university	HH Head	18 to less than 35	0	0	0	0	0	0	0	0	0	0	0	0	0	0	0	0	0	0	0	0	0	0	0	0	0
103	1033	1	urban	urban governorate	male	No Disablity	no	no	no	no	no	no	no	no	no	The child is not transeferred for suspected delay	university	3	Wife of HH head	Does not work does not look for work	26.4	university	HH Head	18 to less than 35	0	0	0	0	0	0	0	0	0	0	0	0	0	0	0	0	0	0	0	0	0	0	0	0	0
103	1034	1	urban	urban governorate	male	No Disablity	no	no	no	no	no	no	no	no	no	The child is not transeferred for suspected delay	university	3	Wife of HH head	Does not work does not look for work	29.3	university	HH Head	18 to less than 35	0	0	0	0	0	0	0	0	0	0	0	0	0	0	0	0	0	0	0	0	0	0	0	0	0
103	1035	1	urban	urban governorate	male	No Disablity	no	no	no	no	no	no	no	no	no	The child is not transeferred for suspected delay	university	3	Wife of HH head	Does not work does not look for work	33.9	university	HH Head	18 to less than 35	0	0	0	0	0	0	0	0	0	0	0	0	0	0	0	0	0	0	0	0	0	0	0	0	0
104	1044	1	urban	urban governorate	female	No Disablity	no	no	no	no	no	no	no	no	no	The child is not transeferred for suspected delay	university	1	Wife of HH head	Does not work does not look for work	30.3	university	HH Head	18 to less than 35	0	0	0	0	0	0	0	0	0	0	0	0	0	0	0	0	0	0	0	0	0	0	0	0	0
105	1052	1	urban	urban governorate	female	No Disablity	no	no	no	no	no	no	no	no	no	The child is not transeferred for suspected delay	university	1	HH Head	work (paid-unpaid-his own-employer)	28.7	the child has no father in the HH	the child has no mother is not in the HH	18 to less than 35	0	0	0	0	0	0	0	0	0	0	0	0	0	0	0	0	0	0	0	0	0	0	0	0	0
106	1063	1	urban	urban governorate	female	No Disablity	no	no	no	no	no	no	no	no	no	The child is not transeferred for suspected delay	Prep	3	Wife of HH head	Does not work does not look for work	19.3	High School and technical	HH Head	18 to less than 35	0	0	0	0	0	0	0	0	0	0	0	0	0	0	0	0	0	0	0	0	0	0	0	0	0
106	1064	1	urban	urban governorate	male	No Disablity	no	no	no	no	no	no	no	no	no	The child is not transeferred for suspected delay	Prep	3	Wife of HH head	Does not work does not look for work	21.2	High School and technical	HH Head	18 to less than 35	0	0	0	0	0	0	0	0	0	0	0	0	0	0	0	0	0	0	0	0	0	0	0	0	0
106	1065	1	urban	urban governorate	female	No Disablity	no	no	no	no	no	no	no	no	no	The child is not transeferred for suspected delay	Prep	3	Wife of HH head	Does not work does not look for work	22.8	High School and technical	HH Head	18 to less than 35	0	0	0	0	0	0	0	0	0	0	0	0	0	0	0	0	0	0	0	0	0	0	0	0	0
107	1075	1	urban	urban governorate	female	No Disablity	no	no	no	no	no	no	no	no	no	The child is not transeferred for suspected delay	university	1	Wife of HH head	Does not work does not look for work	38.7	university	HH Head	35 to less than 40	0	0	0	0	0	0	0	0	0	0	0	0	0	0	0	0	0	0	0	0	0	0	0	0	0
108	1085	1	urban	urban governorate	female	No Disablity	no	no	no	no	no	no	no	no	no	The child is not transeferred for suspected delay	university	1	Wife of HH head	Does not work does not look for work	35.8	university	HH Head	35 to less than 40	0	0	0	0	0	0	0	0	0	0	0	0	0	0	0	0	0	0	0	0	0	0	0	0	0
109	1095	1	urban	urban governorate	male	No Disablity	no	no	no	no	no	no	no	no	no	The child is not transeferred for suspected delay	university	1	Wife of HH head	work (paid-unpaid-his own-employer)	34.4	university	HH Head	18 to less than 35	0	0	0	0	0	0	0	0	0	0	0	0	0	0	0	0	0	0	0	0	0	0	0	0	0
110	1103	1	urban	urban governorate	female	No Disablity	no	no	no	no	no	no	no	no	no	The child is not transeferred for suspected delay	university	2	Wife of HH head	Does not work does not look for work	27.4	university	HH Head	18 to less than 35	0	0	0	0	0	0	0	0	0	0	0	0	0	0	0	0	0	0	0	0	0	0	0	0	0
110	1104	1	urban	urban governorate	male	No Disablity	no	no	no	no	no	no	no	no	no	The child is not transeferred for suspected delay	university	2	Wife of HH head	Does not work does not look for work	31.7	university	HH Head	18 to less than 35	0	0	0	0	0	0	0	0	0	0	0	0	0	0	0	0	0	0	0	0	0	0	0	0	0
111	1115	1	urban	urban governorate	female	No Disablity	no	no	no	no	no	no	no	no	no	The child is not transeferred for suspected delay	university	1	Wife of HH head	work (paid-unpaid-his own-employer)	42.4	university	HH Head	40 +	0	0	0	0	0	0	0	0	0	0	0	0	0	0	0	0	0	0	0	0	0	0	0	0	0
112	1125	1	urban	urban governorate	male	No Disablity	no	no	no	no	no	no	no	no	no	The child is not transeferred for suspected delay	university	1	Wife of HH head	work (paid-unpaid-his own-employer)	42.8	university	HH Head	40 +	0	0	0	0	0	0	0	0	0	0	0	0	0	0	0	0	0	0	0	0	0	0	0	0	0
113	1133	1	urban	urban governorate	male	No Disablity	no	no	no	no	no	no	no	no	no	The child is not transeferred for suspected delay	university	2	Wife of HH head	Does not work does not look for work	25.9	university	HH Head	18 to less than 35	0	0	0	0	0	0	0	0	0	0	0	0	0	0	0	0	0	0	0	0	0	0	0	0	0
113	1134	1	urban	urban governorate	male	No Disablity	no	no	no	no	no	no	no	no	no	The child is not transeferred for suspected delay	university	2	Wife of HH head	Does not work does not look for work	32.8	university	HH Head	18 to less than 35	0	0	0	0	0	0	0	0	0	0	0	0	0	0	0	0	0	0	0	0	0	0	0	0	0
114	1145	1	urban	urban governorate	female	No Disablity	no	no	no	no	no	no	no	no	no	The child is not transeferred for suspected delay	Illeterate	2	Wife of HH head	Does not work does not look for work	30.3	Illeterate	HH Head	18 to less than 35	0	0	0	0	0	0	0	0	0	0	0	0	0	0	0	0	0	0	0	0	0	0	0	0	0
114	1146	1	urban	urban governorate	female	No Disablity	no	no	no	no	no	no	no	no	no	The child is transferred for suspected delay	Illeterate	2	Wife of HH head	Does not work does not look for work	31.9	Illeterate	HH Head	18 to less than 35	0	0	yes	yes	0	0	yes	yes	0	yes	yes	0	0	yes	0	0	0	0	0	0	0	0	0	0	0
115	1153	1	urban	urban governorate	female	No Disablity	no	no	no	no	no	no	no	no	no	The child is not transeferred for suspected delay	university	2	Wife of HH head	Does not work does not look for work	25.8	post grduate	HH Head	18 to less than 35	0	0	0	0	0	0	0	0	0	0	0	0	0	0	0	0	0	0	0	0	0	0	0	0	0
115	1154	1	urban	urban governorate	female	No Disablity	no	no	no	no	no	no	no	no	no	The child is not transeferred for suspected delay	university	2	Wife of HH head	Does not work does not look for work	29.9	post grduate	HH Head	18 to less than 35	0	0	0	0	0	0	0	0	0	0	0	0	0	0	0	0	0	0	0	0	0	0	0	0	0
116	1163	1	urban	urban governorate	female	No Disablity	no	no	no	no	no	no	no	no	no	The child is not transeferred for suspected delay	4 years istitute	2	Wife of HH head	Does not work does not look for work	21.3	university	HH Head	18 to less than 35	0	0	0	0	0	0	0	0	0	0	0	0	0	0	0	0	0	0	0	0	0	0	0	0	0
116	1164	1	urban	urban governorate	female	No Disablity	no	no	no	no	no	no	no	no	no	The child is not transeferred for suspected delay	4 years istitute	2	Wife of HH head	Does not work does not look for work	23.5	university	HH Head	18 to less than 35	0	0	0	0	0	0	0	0	0	0	0	0	0	0	0	0	0	0	0	0	0	0	0	0	0
117	1174	1	urban	urban governorate	male	No Disablity	no	no	no	no	no	no	no	no	no	The child is not transeferred for suspected delay	university	3	Wife of HH head	Does not work does not look for work	24.5	university	HH Head	18 to less than 35	0	0	0	0	0	0	0	0	0	0	0	0	0	0	0	0	0	0	0	0	0	0	0	0	0
117	1175	1	urban	urban governorate	male	No Disablity	no	no	no	no	yes	no	no	no	no	The child is not transeferred for suspected delay	university	3	Wife of HH head	Does not work does not look for work	29.5	university	HH Head	18 to less than 35	0	0	0	0	0	0	0	0	0	0	0	0	0	0	0	0	0	0	0	0	0	0	0	0	0
117	1176	1	urban	urban governorate	male	No Disablity	no	no	no	no	yes	no	no	no	no	The child is not transeferred for suspected delay	university	3	Wife of HH head	Does not work does not look for work	29.5	university	HH Head	18 to less than 35	0	0	0	0	0	0	0	0	0	0	0	0	0	0	0	0	0	0	0	0	0	0	0	0	0
118	1183	1	urban	urban governorate	male	No Disablity	no	no	no	no	yes	no	no	no	no	The child is not transeferred for suspected delay	university	1	Wife of HH head	Does not work does not look for work	24.8	university	HH Head	18 to less than 35	0	0	0	0	0	0	0	0	0	0	0	0	0	0	0	0	0	0	0	0	0	0	0	0	0
119	1193	1	urban	urban governorate	female	No Disablity	no	no	no	no	yes	no	no	no	no	The child is not transeferred for suspected delay	university	2	Wife of HH head	Does not work does not look for work	23.1	university	HH Head	18 to less than 35	0	0	0	0	0	0	0	0	0	0	0	0	0	0	0	0	0	0	0	0	0	0	0	0	0
119	1194	1	urban	urban governorate	male	No Disablity	no	no	no	no	yes	no	no	no	no	The child is not transeferred for suspected delay	university	2	Wife of HH head	Does not work does not look for work	25.8	university	HH Head	18 to less than 35	0	0	0	0	0	0	0	0	0	0	0	0	0	0	0	0	0	0	0	0	0	0	0	0	0
120	1203	1	urban	urban governorate	male	No Disablity	no	no	no	no	no	no	no	no	no	The child is not transeferred for suspected delay	university	2	Wife of HH head	work (paid-unpaid-his own-employer)	26.8	university	HH Head	18 to less than 35	0	0	0	0	0	0	0	0	0	0	0	0	0	0	0	0	0	0	0	0	0	0	0	0	0
120	1204	1	urban	urban governorate	male	No Disablity	no	no	no	no	no	no	no	no	no	The child is not transeferred for suspected delay	university	2	Wife of HH head	work (paid-unpaid-his own-employer)	30.8	university	HH Head	18 to less than 35	0	0	0	0	0	0	0	0	0	0	0	0	0	0	0	0	0	0	0	0	0	0	0	0	0
121	1213	1	urban	urban governorate	male	No Disablity	no	no	no	no	no	no	no	no	no	The child is not transeferred for suspected delay	university	2	Wife of HH head	Does not work does not look for work	22.4	university	HH Head	18 to less than 35	0	0	0	0	0	0	0	0	0	0	0	0	0	0	0	0	0	0	0	0	0	0	0	0	0
121	1214	1	urban	urban governorate	female	No Disablity	no	no	no	no	no	no	no	no	no	The child is not transeferred for suspected delay	university	2	Wife of HH head	Does not work does not look for work	29.3	university	HH Head	18 to less than 35	0	0	0	0	0	0	0	0	0	0	0	0	0	0	0	0	0	0	0	0	0	0	0	0	0
122	1223	1	urban	urban governorate	male	No Disablity	no	no	no	no	no	no	no	no	no	The child is not transeferred for suspected delay	university	1	Wife of HH head	Does not work does not look for work	32.1	university	HH Head	18 to less than 35	0	0	0	0	0	0	0	0	0	0	0	0	0	0	0	0	0	0	0	0	0	0	0	0	0
123	1234	1	urban	urban governorate	female	No Disablity	no	no	no	no	no	no	no	no	no	The child is not transeferred for suspected delay	university	2	Wife of HH head	Does not work does not look for work	23.3	university	HH Head	18 to less than 35	0	0	0	0	0	0	0	0	0	0	0	0	0	0	0	0	0	0	0	0	0	0	0	0	0
123	1235	1	urban	urban governorate	male	No Disablity	no	no	no	no	no	no	no	no	no	The child is not transeferred for suspected delay	university	2	Wife of HH head	Does not work does not look for work	29	university	HH Head	18 to less than 35	0	0	0	0	0	0	0	0	0	0	0	0	0	0	0	0	0	0	0	0	0	0	0	0	0
124	1243	1	urban	urban governorate	female	No Disablity	no	no	no	no	no	no	no	no	no	The child is not transeferred for suspected delay	university	1	Wife of HH head	Does not work does not look for work	22.7	university	HH Head	18 to less than 35	0	0	0	0	0	0	0	0	0	0	0	0	0	0	0	0	0	0	0	0	0	0	0	0	0
125	1253	1	urban	urban governorate	male	No Disablity	no	no	no	no	no	no	no	no	no	The child is not transeferred for suspected delay	university	1	Wife of HH head	Does not work does not look for work	29.4	university	HH Head	18 to less than 35	0	0	0	0	0	0	0	0	0	0	0	0	0	0	0	0	0	0	0	0	0	0	0	0	0
126	1263	1	urban	urban governorate	female	No Disablity	no	no	no	no	no	no	no	no	no	The child is not transeferred for suspected delay	university	1	Wife of HH head	Does not work does not look for work	30.8	university	HH Head	18 to less than 35	0	0	0	0	0	0	0	0	0	0	0	0	0	0	0	0	0	0	0	0	0	0	0	0	0
127	1274	1	urban	urban governorate	female	No Disablity	no	no	no	no	no	no	no	no	no	The child is not transeferred for suspected delay	university	2	Wife of HH head	Does not work does not look for work	28.8	university	HH Head	18 to less than 35	0	0	0	0	0	0	0	0	0	0	0	0	0	0	0	0	0	0	0	0	0	0	0	0	0
127	1275	1	urban	urban governorate	male	No Disablity	no	no	no	no	no	no	no	no	no	The child is not transeferred for suspected delay	university	2	Wife of HH head	Does not work does not look for work	32.8	university	HH Head	18 to less than 35	0	0	0	0	0	0	0	0	0	0	0	0	0	0	0	0	0	0	0	0	0	0	0	0	0
128	1283	1	urban	urban governorate	male	No Disablity	no	no	no	no	no	no	no	no	no	The child is not transeferred for suspected delay	university	1	Wife of HH head	Does not work does not look for work	26.7	university	HH Head	18 to less than 35	0	0	0	0	0	0	0	0	0	0	0	0	0	0	0	0	0	0	0	0	0	0	0	0	0
129	1294	1	urban	urban governorate	female	No Disablity	no	no	no	no	no	no	no	no	no	The child is not transeferred for suspected delay	university	1	Wife of HH head	work (paid-unpaid-his own-employer)	34.3	university	HH Head	18 to less than 35	0	0	0	0	0	0	0	0	0	0	0	0	0	0	0	0	0	0	0	0	0	0	0	0	0
130	1304	1	urban	urban governorate	female	No Disablity	no	no	no	no	no	no	no	no	no	The child is not transeferred for suspected delay	university	2	Wife of HH head	work (paid-unpaid-his own-employer)	29.4	university	HH Head	18 to less than 35	0	0	0	0	0	0	0	0	0	0	0	0	0	0	0	0	0	0	0	0	0	0	0	0	0
130	1305	1	urban	urban governorate	male	No Disablity	no	no	no	no	no	no	no	no	no	The child is not transeferred for suspected delay	university	2	Wife of HH head	work (paid-unpaid-his own-employer)	33.3	university	HH Head	18 to less than 35	0	0	0	0	0	0	0	0	0	0	0	0	0	0	0	0	0	0	0	0	0	0	0	0	0
131	1313	1	urban	urban governorate	male	No Disablity	no	no	no	no	no	no	no	no	no	The child is not transeferred for suspected delay	university	1	Wife of HH head	Does not work does not look for work	23.8	university	HH Head	18 to less than 35	0	0	0	0	0	0	0	0	0	0	0	0	0	0	0	0	0	0	0	0	0	0	0	0	0
132	1323	1	urban	urban governorate	male	No Disablity	no	no	no	no	no	no	no	no	no	The child is not transeferred for suspected delay	university	2	Wife of HH head	Does not work does not look for work	27.1	university	HH Head	18 to less than 35	0	0	0	0	0	0	0	0	0	0	0	0	0	0	0	0	0	0	0	0	0	0	0	0	0
132	1324	1	urban	urban governorate	female	No Disablity	no	no	no	no	no	no	no	no	no	The child is not transeferred for suspected delay	university	2	Wife of HH head	Does not work does not look for work	27.4	university	HH Head	18 to less than 35	0	0	0	0	0	0	0	0	0	0	0	0	0	0	0	0	0	0	0	0	0	0	0	0	0
133	1336	1	urban	urban governorate	male	No Disablity	no	no	no	no	no	no	no	no	no	The child is transferred for suspected delay	Illeterate	4	Wife of HH head	Does not work does not look for work	28.4	Illeterate	HH Head	18 to less than 35	0	0	0	yes	0	0	0	0	0	0	0	yes	0	0	0	0	0	0	0	0	0	0	0	0	0
133	1337	1	urban	urban governorate	male	No Disablity	no	no	no	no	no	no	no	no	no	The child is not transeferred for suspected delay	Illeterate	4	Wife of HH head	Does not work does not look for work	29.8	Illeterate	HH Head	18 to less than 35	0	0	0	0	0	0	0	0	0	0	0	0	0	0	0	0	0	0	0	0	0	0	0	0	0
133	1338	1	urban	urban governorate	female	No Disablity	no	no	no	no	no	no	no	no	no	The child is not transeferred for suspected delay	Illeterate	4	Wife of HH head	Does not work does not look for work	32.6	Illeterate	HH Head	18 to less than 35	0	0	0	0	0	0	0	0	0	0	0	0	0	0	0	0	0	0	0	0	0	0	0	0	0
133	1339	1	urban	urban governorate	male	No Disablity	no	no	no	no	no	no	no	no	no	The child is not transeferred for suspected delay	Illeterate	4	Wife of HH head	Does not work does not look for work	35.8	Illeterate	HH Head	35 to less than 40	0	0	0	0	0	0	0	0	0	0	0	0	0	0	0	0	0	0	0	0	0	0	0	0	0
134	1343	1	urban	urban governorate	female	No Disablity	no	no	no	no	no	no	no	no	no	The child is not transeferred for suspected delay	university	1	Wife of HH head	Does not work does not look for work	27.5	university	HH Head	18 to less than 35	0	0	0	0	0	0	0	0	0	0	0	0	0	0	0	0	0	0	0	0	0	0	0	0	0
135	1353	1	urban	urban governorate	male	No Disablity	no	no	no	no	no	no	no	no	no	The child is not transeferred for suspected delay	university	3	Wife of HH head	Does not work does not look for work	26.8	university	HH Head	18 to less than 35	0	0	0	0	0	0	0	0	0	0	0	0	0	0	0	0	0	0	0	0	0	0	0	0	0
135	1354	1	urban	urban governorate	male	No Disablity	no	no	no	no	yes	no	no	yes	no	The child is not transeferred for suspected delay	university	3	Wife of HH head	Does not work does not look for work	28.8	university	HH Head	18 to less than 35	0	0	0	0	0	0	0	0	0	0	0	0	0	0	0	0	0	0	0	0	0	0	0	0	0
135	1355	1	urban	urban governorate	male	No Disablity	no	no	no	no	no	no	no	no	no	The child is not transeferred for suspected delay	university	3	Wife of HH head	Does not work does not look for work	30.9	university	HH Head	18 to less than 35	0	0	0	0	0	0	0	0	0	0	0	0	0	0	0	0	0	0	0	0	0	0	0	0	0
136	1364	1	urban	urban governorate	male	No Disablity	no	no	no	no	no	no	no	no	no	The child is not transeferred for suspected delay	university	2	Wife of HH head	Does not work does not look for work	38.7	university	HH Head	35 to less than 40	0	0	0	0	0	0	0	0	0	0	0	0	0	0	0	0	0	0	0	0	0	0	0	0	0
136	1365	1	urban	urban governorate	female	No Disablity	no	no	no	no	yes	yes	no	no	yes	The child is transferred for suspected delay	university	2	Wife of HH head	Does not work does not look for work	41.8	university	HH Head	40 +	0	0	0	0	0	0	0	0	0	0	0	0	0	0	0	0	0	0	0	0	0	0	0	0	0
137	1373	1	urban	urban governorate	female	No Disablity	no	no	no	no	no	no	no	no	no	The child is not transeferred for suspected delay	university	1	Wife of HH head	Does not work does not look for work	25.5	university	HH Head	18 to less than 35	0	0	0	0	0	0	0	0	0	0	0	0	0	0	0	0	0	0	0	0	0	0	0	0	0
138	1383	1	urban	urban governorate	female	No Disablity	no	no	no	no	yes	no	no	yes	no	The child is not transeferred for suspected delay	university	1	Wife of HH head	Does not work does not look for work	23.2	university	HH Head	18 to less than 35	0	0	0	0	0	0	0	0	0	0	0	0	0	0	0	0	0	0	0	0	0	0	0	0	0
139	1392	1	urban	urban governorate	female	No Disablity	no	no	no	no	no	no	no	no	no	The child is not transeferred for suspected delay	university	1	HH Head	work (paid-unpaid-his own-employer)	33.2	the child has no father in the HH	the child has no mother is not in the HH	18 to less than 35	0	0	0	0	0	0	0	0	0	0	0	0	0	0	0	0	0	0	0	0	0	0	0	0	0
140	1403	1	urban	urban governorate	female	No Disablity	no	no	no	no	no	no	no	no	no	The child is not transeferred for suspected delay	Primary	1	Wife of HH head	Does not work does not look for work	24.2	High School and technical	HH Head	18 to less than 35	0	0	0	0	0	0	0	0	0	0	0	0	0	0	0	0	0	0	0	0	0	0	0	0	0
141	1413	1	urban	urban governorate	male	No Disablity	no	no	no	no	no	no	no	no	no	The child is not transeferred for suspected delay	4 years istitute	1	Wife of HH head	Does not work does not look for work	23.3	High School and technical	HH Head	18 to less than 35	0	0	0	0	0	0	0	0	0	0	0	0	0	0	0	0	0	0	0	0	0	0	0	0	0
142	1423	1	urban	urban governorate	male	No Disablity	no	no	no	no	no	no	no	no	no	The child is not transeferred for suspected delay	university	2	Wife of HH head	Does not work does not look for work	23.6	High School and technical	HH Head	18 to less than 35	0	0	0	0	0	0	0	0	0	0	0	0	0	0	0	0	0	0	0	0	0	0	0	0	0
142	1424	1	urban	urban governorate	male	No Disablity	no	no	no	no	no	no	no	no	no	The child is not transeferred for suspected delay	university	2	Wife of HH head	Does not work does not look for work	25.3	High School and technical	HH Head	18 to less than 35	0	0	0	0	0	0	0	0	0	0	0	0	0	0	0	0	0	0	0	0	0	0	0	0	0
143	1433	1	urban	urban governorate	female	No Disablity	no	no	no	no	no	no	no	no	no	The child is not transeferred for suspected delay	university	2	Wife of HH head	Does not work does not look for work	26.1	university	HH Head	18 to less than 35	0	0	0	0	0	0	0	0	0	0	0	0	0	0	0	0	0	0	0	0	0	0	0	0	0
143	1434	1	urban	urban governorate	male	No Disablity	no	no	no	no	no	no	no	no	no	The child is transferred for suspected delay	university	2	Wife of HH head	Does not work does not look for work	29.2	university	HH Head	18 to less than 35	yes	yes	0	yes	0	0	0	0	0	0	yes	0	0	0	yes	0	0	0	0	0	0	0	0	0	0
144	1443	1	urban	urban governorate	male	No Disablity	no	no	no	no	no	no	no	no	no	The child is not transeferred for suspected delay	university	2	Wife of HH head	work (paid-unpaid-his own-employer)	23.2	university	HH Head	18 to less than 35	0	0	0	0	0	0	0	0	0	0	0	0	0	0	0	0	0	0	0	0	0	0	0	0	0
144	1444	1	urban	urban governorate	male	No Disablity	no	no	no	no	no	no	no	no	no	The child is not transeferred for suspected delay	university	2	Wife of HH head	work (paid-unpaid-his own-employer)	24.8	university	HH Head	18 to less than 35	0	0	0	0	0	0	0	0	0	0	0	0	0	0	0	0	0	0	0	0	0	0	0	0	0
145	1453	1	urban	urban governorate	female	No Disablity	no	no	no	no	no	no	no	no	no	The child is not transeferred for suspected delay	university	3	Wife of HH head	work (paid-unpaid-his own-employer)	23.3	university	HH Head	18 to less than 35	0	0	0	0	0	0	0	0	0	0	0	0	0	0	0	0	0	0	0	0	0	0	0	0	0
145	1454	1	urban	urban governorate	female	No Disablity	no	no	no	no	no	no	no	no	no	The child is not transeferred for suspected delay	university	3	Wife of HH head	work (paid-unpaid-his own-employer)	24.9	university	HH Head	18 to less than 35	0	0	0	0	0	0	0	0	0	0	0	0	0	0	0	0	0	0	0	0	0	0	0	0	0
145	1455	1	urban	urban governorate	male	No Disablity	no	no	no	no	no	no	no	no	no	The child is not transeferred for suspected delay	university	3	Wife of HH head	work (paid-unpaid-his own-employer)	29.9	university	HH Head	18 to less than 35	0	0	0	0	0	0	0	0	0	0	0	0	0	0	0	0	0	0	0	0	0	0	0	0	0
146	1463	1	urban	urban governorate	male	No Disablity	no	no	no	no	no	no	no	no	no	The child is not transeferred for suspected delay	High School and technical	2	Wife of HH head	Does not work does not look for work	20.8	High School and technical	HH Head	18 to less than 35	0	0	0	0	0	0	0	0	0	0	0	0	0	0	0	0	0	0	0	0	0	0	0	0	0
146	1464	1	urban	urban governorate	female	No Disablity	no	no	no	no	no	no	no	no	no	The child is not transeferred for suspected delay	High School and technical	2	Wife of HH head	Does not work does not look for work	23.8	High School and technical	HH Head	18 to less than 35	0	0	0	0	0	0	0	0	0	0	0	0	0	0	0	0	0	0	0	0	0	0	0	0	0
147	1473	1	urban	urban governorate	male	No Disablity	no	no	no	no	no	no	no	no	no	The child is not transeferred for suspected delay	university	1	Wife of HH head	Does not work does not look for work	29.3	university	HH Head	18 to less than 35	0	0	0	0	0	0	0	0	0	0	0	0	0	0	0	0	0	0	0	0	0	0	0	0	0
148	1483	1	urban	urban governorate	female	No Disablity	no	no	no	no	no	no	no	no	no	The child is not transeferred for suspected delay	Primary	1	Wife of HH head	Does not work does not look for work	23.4	Prep	HH Head	18 to less than 35	0	0	0	0	0	0	0	0	0	0	0	0	0	0	0	0	0	0	0	0	0	0	0	0	0
149	1496	1	urban	urban governorate	male	No Disablity	no	no	no	no	no	no	no	no	no	The child is not transeferred for suspected delay	university	2	Wife of HH head	Does not work does not look for work	45.4	university	HH Head	40 +	0	0	0	0	0	0	0	0	0	0	0	0	0	0	0	0	0	0	0	0	0	0	0	0	0
149	1497	1	urban	urban governorate	male	No Disablity	no	no	no	no	no	no	no	no	no	The child is not transeferred for suspected delay	university	2	Wife of HH head	Does not work does not look for work	46.5	university	HH Head	40 +	0	0	0	0	0	0	0	0	0	0	0	0	0	0	0	0	0	0	0	0	0	0	0	0	0
150	1503	1	urban	urban governorate	female	No Disablity	no	no	no	no	no	no	no	no	no	The child is not transeferred for suspected delay	Read and write	1	Wife of HH head	Does not work does not look for work	22.8	Primary	HH Head	18 to less than 35	0	0	0	0	0	0	0	0	0	0	0	0	0	0	0	0	0	0	0	0	0	0	0	0	0
151	1513	1	urban	urban governorate	male	No Disablity	no	no	no	no	no	no	no	no	no	The child is not transeferred for suspected delay	university	3	Wife of HH head	Does not work does not look for work	25.9	university	HH Head	18 to less than 35	0	0	0	0	0	0	0	0	0	0	0	0	0	0	0	0	0	0	0	0	0	0	0	0	0
151	1514	1	urban	urban governorate	female	No Disablity	no	no	no	no	no	no	no	no	no	The child is not transeferred for suspected delay	university	3	Wife of HH head	Does not work does not look for work	27.5	university	HH Head	18 to less than 35	0	0	0	0	0	0	0	0	0	0	0	0	0	0	0	0	0	0	0	0	0	0	0	0	0
151	1515	1	urban	urban governorate	male	No Disablity	no	no	no	no	no	no	no	no	no	The child is not transeferred for suspected delay	university	3	Wife of HH head	Does not work does not look for work	33.3	university	HH Head	18 to less than 35	0	0	0	0	0	0	0	0	0	0	0	0	0	0	0	0	0	0	0	0	0	0	0	0	0
152	1523	1	urban	urban governorate	male	No Disablity	no	no	no	no	no	no	no	no	no	The child is not transeferred for suspected delay	university	1	Wife of HH head	Does not work does not look for work	28.3	university	HH Head	18 to less than 35	0	0	0	0	0	0	0	0	0	0	0	0	0	0	0	0	0	0	0	0	0	0	0	0	0
153	1533	1	urban	urban governorate	female	No Disablity	no	no	no	no	no	no	no	no	no	The child is not transeferred for suspected delay	university	2	Wife of HH head	Does not work does not look for work	24.6	university	HH Head	18 to less than 35	0	0	0	0	0	0	0	0	0	0	0	0	0	0	0	0	0	0	0	0	0	0	0	0	0
153	1534	1	urban	urban governorate	female	No Disablity	no	no	no	no	no	no	no	no	no	The child is not transeferred for suspected delay	university	2	Wife of HH head	Does not work does not look for work	26.5	university	HH Head	18 to less than 35	0	0	0	0	0	0	0	0	0	0	0	0	0	0	0	0	0	0	0	0	0	0	0	0	0
154	1545	1	urban	urban governorate	female	No Disablity	no	no	no	no	no	no	no	no	no	The child is not transeferred for suspected delay	university	2	Wife of HH head	Does not work does not look for work	28.1	university	HH Head	18 to less than 35	0	0	0	0	0	0	0	0	0	0	0	0	0	0	0	0	0	0	0	0	0	0	0	0	0
154	1546	1	urban	urban governorate	male	No Disablity	no	no	no	no	no	no	no	no	no	The child is not transeferred for suspected delay	university	2	Wife of HH head	Does not work does not look for work	30.8	university	HH Head	18 to less than 35	0	0	0	0	0	0	0	0	0	0	0	0	0	0	0	0	0	0	0	0	0	0	0	0	0
155	1554	1	urban	urban governorate	male	No Disablity	no	no	no	no	no	no	no	no	no	The child is not transeferred for suspected delay	university	1	Wife of HH head	Does not work does not look for work	24.5	university	HH Head	18 to less than 35	0	0	0	0	0	0	0	0	0	0	0	0	0	0	0	0	0	0	0	0	0	0	0	0	0
156	1563	1	urban	urban governorate	male	No Disablity	no	no	no	no	no	no	no	no	no	The child is not transeferred for suspected delay	university	2	Wife of HH head	work (paid-unpaid-his own-employer)	25.2	university	HH Head	18 to less than 35	0	0	0	0	0	0	0	0	0	0	0	0	0	0	0	0	0	0	0	0	0	0	0	0	0
156	1564	1	urban	urban governorate	male	No Disablity	no	no	no	no	no	no	no	no	no	The child is not transeferred for suspected delay	university	2	Wife of HH head	work (paid-unpaid-his own-employer)	27.6	university	HH Head	18 to less than 35	0	0	0	0	0	0	0	0	0	0	0	0	0	0	0	0	0	0	0	0	0	0	0	0	0
157	1573	1	urban	urban governorate	male	No Disablity	no	no	no	no	no	no	no	no	no	The child is not transeferred for suspected delay	Illeterate	3	Wife of HH head	Does not work does not look for work	23.1	Read and write	HH Head	18 to less than 35	0	0	0	0	0	0	0	0	0	0	0	0	0	0	0	0	0	0	0	0	0	0	0	0	0
157	1574	1	urban	urban governorate	female	No Disablity	no	no	no	no	no	no	no	no	no	The child is not transeferred for suspected delay	Illeterate	3	Wife of HH head	Does not work does not look for work	24.8	Read and write	HH Head	18 to less than 35	0	0	0	0	0	0	0	0	0	0	0	0	0	0	0	0	0	0	0	0	0	0	0	0	0
157	1575	1	urban	urban governorate	female	No Disablity	no	no	no	no	no	no	no	no	no	The child is not transeferred for suspected delay	Illeterate	3	Wife of HH head	Does not work does not look for work	24.8	Read and write	HH Head	18 to less than 35	0	0	0	0	0	0	0	0	0	0	0	0	0	0	0	0	0	0	0	0	0	0	0	0	0
158	1583	1	urban	urban governorate	female	No Disablity	no	no	no	no	no	no	no	no	no	The child is not transeferred for suspected delay	university	1	Wife of HH head	work (paid-unpaid-his own-employer)	28.1	university	HH Head	18 to less than 35	0	0	0	0	0	0	0	0	0	0	0	0	0	0	0	0	0	0	0	0	0	0	0	0	0
159	1593	1	urban	urban governorate	male	No Disablity	no	no	no	no	no	no	no	no	no	The child is not transeferred for suspected delay	university	1	Wife of HH head	work (paid-unpaid-his own-employer)	25.8	university	HH Head	18 to less than 35	0	0	0	0	0	0	0	0	0	0	0	0	0	0	0	0	0	0	0	0	0	0	0	0	0
160	1603	1	urban	urban governorate	male	No Disablity	no	no	no	no	no	no	no	no	no	The child is not transeferred for suspected delay	High School and technical	1	Wife of HH head	work (paid-unpaid-his own-employer)	21.8	High School and technical	HH Head	18 to less than 35	0	0	0	0	0	0	0	0	0	0	0	0	0	0	0	0	0	0	0	0	0	0	0	0	0
161	1613	1	urban	urban governorate	male	No Disablity	no	no	no	no	no	no	no	no	no	The child is not transeferred for suspected delay	university	1	Wife of HH head	Does not work does not look for work	24.4	university	HH Head	18 to less than 35	0	0	0	0	0	0	0	0	0	0	0	0	0	0	0	0	0	0	0	0	0	0	0	0	0
162	1623	1	urban	urban governorate	female	No Disablity	no	no	no	no	no	no	no	no	no	The child is not transeferred for suspected delay	High School and technical	1	Wife of HH head	Does not work does not look for work	21.8	Primary	HH Head	18 to less than 35	0	0	0	0	0	0	0	0	0	0	0	0	0	0	0	0	0	0	0	0	0	0	0	0	0
163	1635	1	urban	urban governorate	male	No Disablity	no	no	no	no	no	no	no	no	no	The child is not transeferred for suspected delay	university	1	Wife of HH head	work (paid-unpaid-his own-employer)	30.7	university	HH Head	18 to less than 35	0	0	0	0	0	0	0	0	0	0	0	0	0	0	0	0	0	0	0	0	0	0	0	0	0
164	1643	1	urban	urban governorate	female	No Disablity	no	no	no	no	no	no	no	no	no	The child is not transeferred for suspected delay	Illeterate	1	Wife of HH head	Does not work does not look for work	46.3	Illeterate	HH Head	40 +	0	0	0	0	0	0	0	0	0	0	0	0	0	0	0	0	0	0	0	0	0	0	0	0	0
165	1652	1	urban	urban governorate	female	No Disablity	no	no	no	no	no	no	no	no	no	The child is not transeferred for suspected delay	Illeterate	1	HH Head	Does not work does not look for work	41.5	the child has no father in the HH	the child has no mother is not in the HH	40 +	0	0	0	0	0	0	0	0	0	0	0	0	0	0	0	0	0	0	0	0	0	0	0	0	0
166	1663	1	urban	urban governorate	female	No Disablity	no	no	no	no	no	no	no	no	no	The child is not transeferred for suspected delay	university	1	Wife of HH head	Does not work does not look for work	23.3	university	HH Head	18 to less than 35	0	0	0	0	0	0	0	0	0	0	0	0	0	0	0	0	0	0	0	0	0	0	0	0	0
167	1673	1	urban	urban governorate	female	No Disablity	no	no	no	no	no	no	no	no	no	The child is not transeferred for suspected delay	university	2	Wife of HH head	Does not work does not look for work	25.8	university	HH Head	18 to less than 35	0	0	0	0	0	0	0	0	0	0	0	0	0	0	0	0	0	0	0	0	0	0	0	0	0
167	1674	1	urban	urban governorate	male	No Disablity	no	no	no	no	no	no	no	no	no	The child is not transeferred for suspected delay	university	2	Wife of HH head	Does not work does not look for work	28.3	university	HH Head	18 to less than 35	0	0	0	0	0	0	0	0	0	0	0	0	0	0	0	0	0	0	0	0	0	0	0	0	0
168	1685	1	urban	urban governorate	male	No Disablity	no	no	no	no	no	no	no	no	no	The child is not transeferred for suspected delay	Above intermediate	2	Wife of HH head	Does not work does not look for work	32.2	4 years istitute	HH Head	18 to less than 35	0	0	0	0	0	0	0	0	0	0	0	0	0	0	0	0	0	0	0	0	0	0	0	0	0
168	1686	1	urban	urban governorate	female	No Disablity	no	no	no	no	no	no	no	no	no	The child is not transeferred for suspected delay	Above intermediate	2	Wife of HH head	Does not work does not look for work	40.3	4 years istitute	HH Head	40 +	0	0	0	0	0	0	0	0	0	0	0	0	0	0	0	0	0	0	0	0	0	0	0	0	0
169	1693	1	urban	urban governorate	male	No Disablity	no	no	no	no	no	no	no	no	no	The child is not transeferred for suspected delay	university	2	Wife of HH head	Does not work does not look for work	26.3	4 years istitute	HH Head	18 to less than 35	0	0	0	0	0	0	0	0	0	0	0	0	0	0	0	0	0	0	0	0	0	0	0	0	0
169	1694	1	urban	urban governorate	female	No Disablity	no	no	no	no	no	no	no	no	no	The child is not transeferred for suspected delay	university	2	Wife of HH head	Does not work does not look for work	27.9	4 years istitute	HH Head	18 to less than 35	0	0	0	0	0	0	0	0	0	0	0	0	0	0	0	0	0	0	0	0	0	0	0	0	0
170	1704	1	urban	urban governorate	female	No Disablity	no	no	no	no	no	no	no	no	no	The child is not transeferred for suspected delay	university	2	Wife of HH head	Does not work does not look for work	32.6	university	HH Head	18 to less than 35	0	0	0	0	0	0	0	0	0	0	0	0	0	0	0	0	0	0	0	0	0	0	0	0	0
170	1705	1	urban	urban governorate	male	No Disablity	no	no	no	no	no	no	no	no	no	The child is not transeferred for suspected delay	university	2	Wife of HH head	Does not work does not look for work	37.8	university	HH Head	35 to less than 40	0	0	0	0	0	0	0	0	0	0	0	0	0	0	0	0	0	0	0	0	0	0	0	0	0
171	1713	1	urban	urban governorate	female	No Disablity	no	no	no	no	no	no	no	no	no	The child is not transeferred for suspected delay	4 years istitute	3	Wife of HH head	Does not work does not look for work	30.5	Above intermediate	HH Head	18 to less than 35	0	0	0	0	0	0	0	0	0	0	0	0	0	0	0	0	0	0	0	0	0	0	0	0	0
171	1714	1	urban	urban governorate	female	No Disablity	no	no	no	no	no	no	no	no	no	The child is not transeferred for suspected delay	4 years istitute	3	Wife of HH head	Does not work does not look for work	32.2	Above intermediate	HH Head	18 to less than 35	0	0	0	0	0	0	0	0	0	0	0	0	0	0	0	0	0	0	0	0	0	0	0	0	0
171	1715	1	urban	urban governorate	female	No Disablity	no	no	no	no	no	no	no	no	no	The child is not transeferred for suspected delay	4 years istitute	3	Wife of HH head	Does not work does not look for work	35.5	Above intermediate	HH Head	35 to less than 40	0	0	0	0	0	0	0	0	0	0	0	0	0	0	0	0	0	0	0	0	0	0	0	0	0
172	1723	1	urban	urban governorate	male	No Disablity	no	no	no	no	no	no	no	no	no	The child is not transeferred for suspected delay	university	2	Wife of HH head	Does not work does not look for work	27.3	university	HH Head	18 to less than 35	0	0	0	0	0	0	0	0	0	0	0	0	0	0	0	0	0	0	0	0	0	0	0	0	0
172	1724	1	urban	urban governorate	male	No Disablity	no	no	no	no	no	no	no	no	no	The child is not transeferred for suspected delay	university	2	Wife of HH head	Does not work does not look for work	31.7	university	HH Head	18 to less than 35	0	0	0	0	0	0	0	0	0	0	0	0	0	0	0	0	0	0	0	0	0	0	0	0	0
173	1734	1	urban	urban governorate	male	No Disablity	no	no	no	no	no	no	no	no	no	The child is not transeferred for suspected delay	university	1	Wife of HH head	Does not work does not look for work	34.2	university	HH Head	18 to less than 35	0	0	0	0	0	0	0	0	0	0	0	0	0	0	0	0	0	0	0	0	0	0	0	0	0
174	1743	1	urban	urban governorate	female	No Disablity	no	no	no	no	no	no	no	no	no	The child is not transeferred for suspected delay	university	3	Wife of HH head	Does not work does not look for work	26.5	university	HH Head	18 to less than 35	0	0	0	0	0	0	0	0	0	0	0	0	0	0	0	0	0	0	0	0	0	0	0	0	0
174	1744	1	urban	urban governorate	female	No Disablity	no	no	no	no	no	no	no	no	no	The child is not transeferred for suspected delay	university	3	Wife of HH head	Does not work does not look for work	27.5	university	HH Head	18 to less than 35	0	0	0	0	0	0	0	0	0	0	0	0	0	0	0	0	0	0	0	0	0	0	0	0	0
174	1745	1	urban	urban governorate	male	No Disablity	no	no	no	no	no	no	no	no	no	The child is not transeferred for suspected delay	university	3	Wife of HH head	Does not work does not look for work	29.9	university	HH Head	18 to less than 35	0	0	0	0	0	0	0	0	0	0	0	0	0	0	0	0	0	0	0	0	0	0	0	0	0
175	1755	1	urban	urban governorate	female	No Disablity	no	no	no	no	no	no	no	no	no	The child is not transeferred for suspected delay	university	1	Wife of HH head	Does not work does not look for work	33.6	university	HH Head	18 to less than 35	0	0	0	0	0	0	0	0	0	0	0	0	0	0	0	0	0	0	0	0	0	0	0	0	0
176	1763	1	urban	urban governorate	male	No Disablity	no	no	no	no	no	no	no	no	no	The child is not transeferred for suspected delay	university	3	Wife of HH head	Does not work does not look for work	26.1	university	HH Head	18 to less than 35	0	0	0	0	0	0	0	0	0	0	0	0	0	0	0	0	0	0	0	0	0	0	0	0	0
176	1764	1	urban	urban governorate	male	No Disablity	no	no	no	no	no	no	no	no	no	The child is not transeferred for suspected delay	university	3	Wife of HH head	Does not work does not look for work	27.5	university	HH Head	18 to less than 35	0	0	0	0	0	0	0	0	0	0	0	0	0	0	0	0	0	0	0	0	0	0	0	0	0
176	1765	1	urban	urban governorate	female	No Disablity	no	no	no	no	no	no	no	no	no	The child is not transeferred for suspected delay	university	3	Wife of HH head	Does not work does not look for work	29.9	university	HH Head	18 to less than 35	0	0	0	0	0	0	0	0	0	0	0	0	0	0	0	0	0	0	0	0	0	0	0	0	0
177	1773	1	urban	urban governorate	female	No Disablity	no	no	no	no	yes	no	no	no	no	The child is not transeferred for suspected delay	university	2	Wife of HH head	Does not work does not look for work	28.8	university	HH Head	18 to less than 35	0	0	0	0	0	0	0	0	0	0	0	0	0	0	0	0	0	0	0	0	0	0	0	0	0
177	1774	1	urban	urban governorate	male	No Disablity	no	no	no	no	no	no	no	no	no	The child is not transeferred for suspected delay	university	2	Wife of HH head	Does not work does not look for work	29.9	university	HH Head	18 to less than 35	0	0	0	0	0	0	0	0	0	0	0	0	0	0	0	0	0	0	0	0	0	0	0	0	0
178	1783	1	urban	urban governorate	male	No Disablity	no	no	no	no	no	no	no	no	no	The child is not transeferred for suspected delay	Illeterate	2	Wife of HH head	Does not work does not look for work	12.7	Illeterate	HH Head	less than 15	0	0	0	0	0	0	0	0	0	0	0	0	0	0	0	0	0	0	0	0	0	0	0	0	0
178	1784	1	urban	urban governorate	male	No Disablity	no	no	no	no	no	no	no	no	no	The child is not transeferred for suspected delay	Illeterate	2	Wife of HH head	Does not work does not look for work	16.5	Illeterate	HH Head	15 to less than 18	0	0	0	0	0	0	0	0	0	0	0	0	0	0	0	0	0	0	0	0	0	0	0	0	0
179	1793	1	urban	urban governorate	male	No Disablity	no	no	no	no	no	no	no	no	no	The child is not transeferred for suspected delay	Illeterate	4	Wife of HH head	Does not work does not look for work	16.5	Illeterate	HH Head	15 to less than 18	0	0	0	0	0	0	0	0	0	0	0	0	0	0	0	0	0	0	0	0	0	0	0	0	0
179	1794	1	urban	urban governorate	male	No Disablity	no	no	no	no	no	no	no	no	no	The child is not transeferred for suspected delay	Illeterate	4	Wife of HH head	Does not work does not look for work	19.2	Illeterate	HH Head	18 to less than 35	0	0	0	0	0	0	0	0	0	0	0	0	0	0	0	0	0	0	0	0	0	0	0	0	0
179	1795	1	urban	urban governorate	female	No Disablity	no	no	no	no	no	no	no	no	no	The child is not transeferred for suspected delay	Illeterate	4	Wife of HH head	Does not work does not look for work	22.2	Illeterate	HH Head	18 to less than 35	0	0	0	0	0	0	0	0	0	0	0	0	0	0	0	0	0	0	0	0	0	0	0	0	0
179	1796	1	urban	urban governorate	female	No Disablity	no	no	no	no	no	no	no	no	no	The child is not transeferred for suspected delay	Illeterate	4	Wife of HH head	Does not work does not look for work	24.4	Illeterate	HH Head	18 to less than 35	0	0	0	0	0	0	0	0	0	0	0	0	0	0	0	0	0	0	0	0	0	0	0	0	0
180	1804	1	urban	urban governorate	female	No Disablity	no	no	no	no	no	no	no	no	no	The child is not transeferred for suspected delay	university	1	Wife of HH head	Does not work does not look for work	24.8	university	HH Head	18 to less than 35	0	0	0	0	0	0	0	0	0	0	0	0	0	0	0	0	0	0	0	0	0	0	0	0	0
181	1815	1	urban	urban governorate	male	No Disablity	no	no	no	no	no	no	no	no	no	The child is not transeferred for suspected delay	Illeterate	2	Wife of HH head	Does not work does not look for work	31.3	Read and write	HH Head	18 to less than 35	0	0	0	0	0	0	0	0	0	0	0	0	0	0	0	0	0	0	0	0	0	0	0	0	0
181	1816	1	urban	urban governorate	male	No Disablity	no	no	no	no	yes	no	no	no	no	The child is not transeferred for suspected delay	Illeterate	2	Wife of HH head	Does not work does not look for work	36.6	Read and write	HH Head	35 to less than 40	0	0	0	0	0	0	0	0	0	0	0	0	0	0	0	0	0	0	0	0	0	0	0	0	0
182	1823	1	urban	urban governorate	female	No Disablity	no	no	no	no	no	no	no	no	no	The child is not transeferred for suspected delay	Illeterate	2	Wife of HH head	Does not work does not look for work	15.8	Illeterate	HH Head	15 to less than 18	0	0	0	0	0	0	0	0	0	0	0	0	0	0	0	0	0	0	0	0	0	0	0	0	0
182	1824	1	urban	urban governorate	male	No Disablity	no	no	no	no	no	no	no	no	no	The child is transferred for suspected delay	Illeterate	2	Wife of HH head	Does not work does not look for work	18	Illeterate	HH Head	18 to less than 35	0	0	0	yes	0	0	0	0	yes	0	0	0	0	0	0	0	0	0	0	0	0	0	0	0	0
183	1833	1	urban	urban governorate	male	No Disablity	no	no	no	no	yes	no	no	no	no	The child is not transeferred for suspected delay	Above intermediate	3	Wife of HH head	Does not work does not look for work	27.6	Illeterate	HH Head	18 to less than 35	0	0	0	0	0	0	0	0	0	0	0	0	0	0	0	0	0	0	0	0	0	0	0	0	0
183	1834	1	urban	urban governorate	male	No Disablity	no	no	no	no	no	no	no	no	no	The child is not transeferred for suspected delay	Above intermediate	3	Wife of HH head	Does not work does not look for work	29	Illeterate	HH Head	18 to less than 35	0	0	0	0	0	0	0	0	0	0	0	0	0	0	0	0	0	0	0	0	0	0	0	0	0
183	1835	1	urban	urban governorate	female	No Disablity	no	no	no	no	no	no	no	no	no	The child is not transeferred for suspected delay	Above intermediate	3	Wife of HH head	Does not work does not look for work	21.8	Illeterate	HH Head	18 to less than 35	0	0	0	0	0	0	0	0	0	0	0	0	0	0	0	0	0	0	0	0	0	0	0	0	0
184	1845	1	urban	urban governorate	male	No Disablity	no	no	no	no	yes	no	no	no	no	The child is transferred for suspected delay	university	1	Wife of HH head	Does not work does not look for work	37.3	Above intermediate	HH Head	35 to less than 40	0	0	0	yes	0	0	0	0	0	0	yes	0	0	0	0	0	0	0	0	0	0	0	0	0	0
185	1855	1	urban	urban governorate	female	No Disablity	no	no	no	no	no	no	no	no	no	The child is not transeferred for suspected delay	university	2	Wife of HH head	Does not work does not look for work	32.2	university	HH Head	18 to less than 35	0	0	0	0	0	0	0	0	0	0	0	0	0	0	0	0	0	0	0	0	0	0	0	0	0
185	1856	1	urban	urban governorate	male	No Disablity	no	no	no	no	no	no	no	no	no	The child is not transeferred for suspected delay	university	2	Wife of HH head	Does not work does not look for work	39.8	university	HH Head	35 to less than 40	0	0	0	0	0	0	0	0	0	0	0	0	0	0	0	0	0	0	0	0	0	0	0	0	0
186	1863	1	urban	urban governorate	female	No Disablity	no	no	no	no	no	no	no	no	no	The child is not transeferred for suspected delay	Illeterate	1	Wife of HH head	Does not work does not look for work	21.4	Illeterate	HH Head	18 to less than 35	0	0	0	0	0	0	0	0	0	0	0	0	0	0	0	0	0	0	0	0	0	0	0	0	0
187	1875	1	urban	urban governorate	male	No Disablity	no	no	no	no	no	no	no	no	no	The child is not transeferred for suspected delay	university	2	Wife of HH head	Does not work does not look for work	31.3	university	HH Head	18 to less than 35	0	0	0	0	0	0	0	0	0	0	0	0	0	0	0	0	0	0	0	0	0	0	0	0	0
187	1876	1	urban	urban governorate	female	No Disablity	no	no	no	no	no	no	no	no	no	The child is not transeferred for suspected delay	university	2	Wife of HH head	Does not work does not look for work	36.9	university	HH Head	35 to less than 40	0	0	0	0	0	0	0	0	0	0	0	0	0	0	0	0	0	0	0	0	0	0	0	0	0
188	1882	1	urban	urban governorate	female	No Disablity	no	no	no	no	no	no	no	no	no	The child is not transeferred for suspected delay	university	1	HH Head	work (paid-unpaid-his own-employer)	19.6	the child has no father in the HH	the child has no mother is not in the HH	18 to less than 35	0	0	0	0	0	0	0	0	0	0	0	0	0	0	0	0	0	0	0	0	0	0	0	0	0
189	1893	1	urban	urban governorate	female	No Disablity	no	no	no	no	no	no	no	no	no	The child is not transeferred for suspected delay	university	2	Wife of HH head	Does not work does not look for work	26.8	university	HH Head	18 to less than 35	0	0	0	0	0	0	0	0	0	0	0	0	0	0	0	0	0	0	0	0	0	0	0	0	0
189	1894	1	urban	urban governorate	male	No Disablity	no	no	no	no	no	no	no	no	no	The child is not transeferred for suspected delay	university	2	Wife of HH head	Does not work does not look for work	29.9	university	HH Head	18 to less than 35	0	0	0	0	0	0	0	0	0	0	0	0	0	0	0	0	0	0	0	0	0	0	0	0	0
190	1903	1	urban	urban governorate	male	No Disablity	no	no	no	no	yes	no	no	yes	no	The child is not transeferred for suspected delay	university	1	Wife of HH head	Does not work does not look for work	23.9	university	HH Head	18 to less than 35	0	0	0	0	0	0	0	0	0	0	0	0	0	0	0	0	0	0	0	0	0	0	0	0	0
191	1913	1	urban	urban governorate	male	No Disablity	no	no	no	no	no	no	no	no	no	The child is not transeferred for suspected delay	university	2	Wife of HH head	Does not work does not look for work	26	university	HH Head	18 to less than 35	0	0	0	0	0	0	0	0	0	0	0	0	0	0	0	0	0	0	0	0	0	0	0	0	0
191	1914	1	urban	urban governorate	female	No Disablity	no	no	no	no	no	no	no	no	no	The child is not transeferred for suspected delay	university	2	Wife of HH head	Does not work does not look for work	29.8	university	HH Head	18 to less than 35	0	0	0	0	0	0	0	0	0	0	0	0	0	0	0	0	0	0	0	0	0	0	0	0	0
192	1924	1	urban	urban governorate	male	No Disablity	no	no	no	no	yes	no	no	no	no	The child is not transeferred for suspected delay	university	1	Wife of HH head	Does not work does not look for work	38.8	university	HH Head	35 to less than 40	0	0	0	0	0	0	0	0	0	0	0	0	0	0	0	0	0	0	0	0	0	0	0	0	0
193	1935	1	urban	urban governorate	male	No Disablity	no	no	no	no	no	no	no	no	no	The child is transferred for suspected delay	Above intermediate	1	Wife of HH head	Does not work does not look for work	42.9	university	HH Head	40 +	0	0	0	yes	0	0	0	0	0	0	0	yes	yes	0	0	0	0	0	0	0	0	0	0	0	0
194	1943	1	urban	urban governorate	female	No Disablity	no	no	no	no	yes	no	no	no	no	The child is not transeferred for suspected delay	Above intermediate	1	Wife of HH head	Does not work does not look for work	23	Illeterate	HH Head	18 to less than 35	0	0	0	0	0	0	0	0	0	0	0	0	0	0	0	0	0	0	0	0	0	0	0	0	0
195	1953	1	urban	urban governorate	male	No Disablity	no	no	no	no	yes	no	no	yes	no	The child is not transeferred for suspected delay	post grduate	2	Wife of HH head	Does not work does not look for work	27.3	post grduate	HH Head	18 to less than 35	0	0	0	0	0	0	0	0	0	0	0	0	0	0	0	0	0	0	0	0	0	0	0	0	0
195	1954	1	urban	urban governorate	male	No Disablity	no	no	no	no	no	no	no	no	no	The child is not transeferred for suspected delay	post grduate	2	Wife of HH head	Does not work does not look for work	29.5	post grduate	HH Head	18 to less than 35	0	0	0	0	0	0	0	0	0	0	0	0	0	0	0	0	0	0	0	0	0	0	0	0	0
196	1966	1	urban	urban governorate	female	No Disablity	no	no	no	no	no	no	no	no	no	The child is not transeferred for suspected delay	post grduate	2	Wife of HH head	Does not work does not look for work	32.4	post grduate	HH Head	18 to less than 35	0	0	0	0	0	0	0	0	0	0	0	0	0	0	0	0	0	0	0	0	0	0	0	0	0
196	1967	1	urban	urban governorate	female	No Disablity	no	no	no	no	yes	no	no	no	no	The child is not transeferred for suspected delay	post grduate	2	Wife of HH head	Does not work does not look for work	35.2	post grduate	HH Head	35 to less than 40	0	0	0	0	0	0	0	0	0	0	0	0	0	0	0	0	0	0	0	0	0	0	0	0	0
197	1973	1	urban	urban governorate	female	No Disablity	no	no	no	no	yes	no	no	no	no	The child is not transeferred for suspected delay	university	4	Wife of HH head	Does not work does not look for work	26.3	university	HH Head	18 to less than 35	0	0	0	0	0	0	0	0	0	0	0	0	0	0	0	0	0	0	0	0	0	0	0	0	0
197	1974	1	urban	urban governorate	male	No Disablity	no	no	no	no	yes	no	no	no	no	The child is not transeferred for suspected delay	university	4	Wife of HH head	Does not work does not look for work	27.3	university	HH Head	18 to less than 35	0	0	0	0	0	0	0	0	0	0	0	0	0	0	0	0	0	0	0	0	0	0	0	0	0
197	1975	1	urban	urban governorate	male	No Disablity	no	no	no	no	yes	no	no	no	no	The child is not transeferred for suspected delay	university	4	Wife of HH head	Does not work does not look for work	29.3	university	HH Head	18 to less than 35	0	0	0	0	0	0	0	0	0	0	0	0	0	0	0	0	0	0	0	0	0	0	0	0	0
197	1976	1	urban	urban governorate	female	No Disablity	no	no	no	no	no	no	no	no	no	The child is not transeferred for suspected delay	university	4	Wife of HH head	Does not work does not look for work	31.5	university	HH Head	18 to less than 35	0	0	0	0	0	0	0	0	0	0	0	0	0	0	0	0	0	0	0	0	0	0	0	0	0
198	1983	1	urban	urban governorate	male	No Disablity	no	no	no	no	no	no	no	no	no	The child is not transeferred for suspected delay	Illeterate	2	Wife of HH head	Does not work does not look for work	26.8	Above intermediate	HH Head	18 to less than 35	0	0	0	0	0	0	0	0	0	0	0	0	0	0	0	0	0	0	0	0	0	0	0	0	0
198	1984	1	urban	urban governorate	female	No Disablity	no	no	no	no	no	no	no	no	no	The child is not transeferred for suspected delay	Illeterate	2	Wife of HH head	Does not work does not look for work	30.4	Above intermediate	HH Head	18 to less than 35	0	0	0	0	0	0	0	0	0	0	0	0	0	0	0	0	0	0	0	0	0	0	0	0	0
199	1995	1	urban	urban governorate	male	No Disablity	no	no	no	no	no	no	no	no	no	The child is not transeferred for suspected delay	university	1	Wife of HH head	Does not work does not look for work	38.7	4 years istitute	HH Head	35 to less than 40	0	0	0	0	0	0	0	0	0	0	0	0	0	0	0	0	0	0	0	0	0	0	0	0	0
200	2003	1	urban	urban governorate	male	No Disablity	no	no	no	no	no	no	no	no	no	The child is not transeferred for suspected delay	university	2	Wife of HH head	Does not work does not look for work	28.8	4 years istitute	HH Head	18 to less than 35	0	0	0	0	0	0	0	0	0	0	0	0	0	0	0	0	0	0	0	0	0	0	0	0	0
200	2004	1	urban	urban governorate	male	No Disablity	no	no	no	no	no	no	no	no	no	The child is not transeferred for suspected delay	university	2	Wife of HH head	Does not work does not look for work	30.6	4 years istitute	HH Head	18 to less than 35	0	0	0	0	0	0	0	0	0	0	0	0	0	0	0	0	0	0	0	0	0	0	0	0	0
201	2014	1	urban	urban governorate	male	No Disablity	no	no	no	no	no	no	no	no	no	The child is not transeferred for suspected delay	Above intermediate	2	Wife of HH head	Does not work does not look for work	24.4	Above intermediate	HH Head	18 to less than 35	0	0	0	0	0	0	0	0	0	0	0	0	0	0	0	0	0	0	0	0	0	0	0	0	0
201	2015	1	urban	urban governorate	male	No Disablity	no	no	no	no	no	no	no	no	no	The child is not transeferred for suspected delay	Above intermediate	2	Wife of HH head	Does not work does not look for work	33	Above intermediate	HH Head	18 to less than 35	0	0	0	0	0	0	0	0	0	0	0	0	0	0	0	0	0	0	0	0	0	0	0	0	0
202	2023	1	urban	urban governorate	male	No Disablity	no	no	no	no	no	no	no	no	no	The child is not transeferred for suspected delay	university	2	Wife of HH head	Does not work does not look for work	21.1	High School and technical	HH Head	18 to less than 35	0	0	0	0	0	0	0	0	0	0	0	0	0	0	0	0	0	0	0	0	0	0	0	0	0
202	2024	1	urban	urban governorate	female	No Disablity	no	no	no	no	no	no	no	no	no	The child is not transeferred for suspected delay	university	2	Wife of HH head	Does not work does not look for work	25.3	High School and technical	HH Head	18 to less than 35	0	0	0	0	0	0	0	0	0	0	0	0	0	0	0	0	0	0	0	0	0	0	0	0	0
203	2034	1	urban	urban governorate	male	No Disablity	yes	yes	yes	yes	yes	yes	yes	yes	yes	The child is transferred for suspected delay	Illeterate	2	Wife of HH head	Does not work does not look for work	26.7	Read and write	HH Head	18 to less than 35	0	0	0	0	0	0	0	0	0	0	0	0	0	0	0	0	0	0	0	0	0	0	0	0	0
203	2035	1	urban	urban governorate	male	No Disablity	yes	yes	yes	yes	yes	yes	yes	yes	yes	The child is not transeferred for suspected delay	Illeterate	2	Wife of HH head	Does not work does not look for work	29.8	Read and write	HH Head	18 to less than 35	0	0	0	0	0	0	0	0	0	0	0	0	0	0	0	0	0	0	0	0	0	0	0	0	0
204	2044	1	urban	urban governorate	female	No Disablity	no	no	no	no	no	no	no	no	no	The child is not transeferred for suspected delay	Illeterate	3	Wife of HH head	Does not work does not look for work	36	Illeterate	HH Head	35 to less than 40	0	0	0	0	0	0	0	0	0	0	0	0	0	0	0	0	0	0	0	0	0	0	0	0	0
204	2045	1	urban	urban governorate	female	No Disablity	no	no	no	no	no	no	no	no	no	The child is not transeferred for suspected delay	Illeterate	3	Wife of HH head	Does not work does not look for work	38	Illeterate	HH Head	35 to less than 40	0	0	0	0	0	0	0	0	0	0	0	0	0	0	0	0	0	0	0	0	0	0	0	0	0
204	2046	1	urban	urban governorate	male	No Disablity	no	no	no	no	no	no	no	no	no	The child is not transeferred for suspected delay	Illeterate	3	Wife of HH head	Does not work does not look for work	42	Illeterate	HH Head	40 +	0	0	0	0	0	0	0	0	0	0	0	0	0	0	0	0	0	0	0	0	0	0	0	0	0
205	2053	1	urban	urban governorate	male	No Disablity	no	no	no	no	no	no	no	no	no	The child is not transeferred for suspected delay	university	2	Wife of HH head	Does not work does not look for work	24.8	university	HH Head	18 to less than 35	0	0	0	0	0	0	0	0	0	0	0	0	0	0	0	0	0	0	0	0	0	0	0	0	0
205	2054	1	urban	urban governorate	female	No Disablity	no	no	no	no	no	no	no	no	no	The child is not transeferred for suspected delay	university	2	Wife of HH head	Does not work does not look for work	28.4	university	HH Head	18 to less than 35	0	0	0	0	0	0	0	0	0	0	0	0	0	0	0	0	0	0	0	0	0	0	0	0	0
206	2063	1	urban	urban governorate	male	No Disablity	no	no	no	no	no	no	no	no	no	The child is not transeferred for suspected delay	university	2	Wife of HH head	Does not work does not look for work	22.9	university	HH Head	18 to less than 35	0	0	0	0	0	0	0	0	0	0	0	0	0	0	0	0	0	0	0	0	0	0	0	0	0
206	2064	1	urban	urban governorate	female	No Disablity	no	no	no	no	no	no	no	no	no	The child is not transeferred for suspected delay	university	2	Wife of HH head	Does not work does not look for work	24.6	university	HH Head	18 to less than 35	0	0	0	0	0	0	0	0	0	0	0	0	0	0	0	0	0	0	0	0	0	0	0	0	0
207	2074	1	urban	urban governorate	male	No Disablity	no	no	no	no	no	no	no	no	no	The child is not transeferred for suspected delay	university	3	Wife of HH head	Does not work does not look for work	28.8	university	HH Head	18 to less than 35	0	0	0	0	0	0	0	0	0	0	0	0	0	0	0	0	0	0	0	0	0	0	0	0	0
207	2075	1	urban	urban governorate	male	No Disablity	no	no	no	no	no	no	no	no	no	The child is not transeferred for suspected delay	university	3	Wife of HH head	Does not work does not look for work	28.8	university	HH Head	18 to less than 35	0	0	0	0	0	0	0	0	0	0	0	0	0	0	0	0	0	0	0	0	0	0	0	0	0
207	2076	1	urban	urban governorate	female	No Disablity	no	no	no	no	no	no	no	no	no	The child is not transeferred for suspected delay	university	3	Wife of HH head	Does not work does not look for work	32.8	university	HH Head	18 to less than 35	0	0	0	0	0	0	0	0	0	0	0	0	0	0	0	0	0	0	0	0	0	0	0	0	0
208	2083	1	urban	urban governorate	female	No Disablity	no	no	no	no	no	no	no	no	no	The child is not transeferred for suspected delay	university	2	Wife of HH head	work (paid-unpaid-his own-employer)	28.1	High School and technical	HH Head	18 to less than 35	0	0	0	0	0	0	0	0	0	0	0	0	0	0	0	0	0	0	0	0	0	0	0	0	0
208	2084	1	urban	urban governorate	male	No Disablity	no	no	no	no	no	no	no	no	no	The child is not transeferred for suspected delay	university	2	Wife of HH head	work (paid-unpaid-his own-employer)	32.2	High School and technical	HH Head	18 to less than 35	0	0	0	0	0	0	0	0	0	0	0	0	0	0	0	0	0	0	0	0	0	0	0	0	0
209	2093	1	urban	urban governorate	female	No Disablity	no	no	no	no	no	no	no	no	no	The child is not transeferred for suspected delay	university	1	Wife of HH head	Does not work does not look for work	25.3	university	HH Head	18 to less than 35	0	0	0	0	0	0	0	0	0	0	0	0	0	0	0	0	0	0	0	0	0	0	0	0	0
210	2105	1	urban	urban governorate	female	No Disablity	no	no	no	no	no	no	no	no	no	The child is not transeferred for suspected delay	university	1	Wife of HH head	Does not work does not look for work	35.7	university	HH Head	35 to less than 40	0	0	0	0	0	0	0	0	0	0	0	0	0	0	0	0	0	0	0	0	0	0	0	0	0
211	2113	1	urban	urban governorate	female	No Disablity	no	no	no	no	no	no	no	no	no	The child is not transeferred for suspected delay	university	3	Wife of HH head	work (paid-unpaid-his own-employer)	26.2	university	HH Head	18 to less than 35	0	0	0	0	0	0	0	0	0	0	0	0	0	0	0	0	0	0	0	0	0	0	0	0	0
211	2114	1	urban	urban governorate	male	No Disablity	no	no	no	no	no	no	no	no	no	The child is not transeferred for suspected delay	university	3	Wife of HH head	work (paid-unpaid-his own-employer)	26.9	university	HH Head	18 to less than 35	0	0	0	0	0	0	0	0	0	0	0	0	0	0	0	0	0	0	0	0	0	0	0	0	0
211	2115	1	urban	urban governorate	male	No Disablity	no	no	no	no	no	no	no	no	no	The child is not transeferred for suspected delay	university	3	Wife of HH head	work (paid-unpaid-his own-employer)	26.9	university	HH Head	18 to less than 35	0	0	0	0	0	0	0	0	0	0	0	0	0	0	0	0	0	0	0	0	0	0	0	0	0
212	2125	1	urban	urban governorate	female	No Disablity	no	no	no	no	no	no	no	no	no	The child is not transeferred for suspected delay	Above intermediate	1	Wife of HH head	work (paid-unpaid-his own-employer)	37.5	Illeterate	HH Head	35 to less than 40	0	0	0	0	0	0	0	0	0	0	0	0	0	0	0	0	0	0	0	0	0	0	0	0	0
213	2134	1	urban	urban governorate	male	No Disablity	no	no	no	no	no	no	no	no	no	The child is not transeferred for suspected delay	university	1	Wife of HH head	Does not work does not look for work	28.3	university	HH Head	18 to less than 35	0	0	0	0	0	0	0	0	0	0	0	0	0	0	0	0	0	0	0	0	0	0	0	0	0
214	2143	1	urban	urban governorate	female	No Disablity	no	no	no	no	no	no	no	no	no	The child is not transeferred for suspected delay	Prep	2	Wife of HH head	Does not work does not look for work	19.1	university	HH Head	18 to less than 35	0	0	0	0	0	0	0	0	0	0	0	0	0	0	0	0	0	0	0	0	0	0	0	0	0
214	2144	1	urban	urban governorate	female	No Disablity	no	no	no	no	no	no	no	no	no	The child is not transeferred for suspected delay	Prep	2	Wife of HH head	Does not work does not look for work	21.7	university	HH Head	18 to less than 35	0	0	0	0	0	0	0	0	0	0	0	0	0	0	0	0	0	0	0	0	0	0	0	0	0
215	2154	1	urban	urban governorate	female	No Disablity	no	no	no	no	yes	no	no	no	no	The child is not transeferred for suspected delay	university	1	Wife of HH head	Does not work does not look for work	29.3	university	HH Head	18 to less than 35	0	0	0	0	0	0	0	0	0	0	0	0	0	0	0	0	0	0	0	0	0	0	0	0	0
216	2163	1	urban	urban governorate	male	No Disablity	no	no	no	no	no	no	no	no	no	The child is not transeferred for suspected delay	Illeterate	2	Wife of HH head	Does not work does not look for work	16.8	Above intermediate	HH Head	15 to less than 18	0	0	0	0	0	0	0	0	0	0	0	0	0	0	0	0	0	0	0	0	0	0	0	0	0
216	2164	1	urban	urban governorate	female	No Disablity	no	no	no	no	no	no	no	no	no	The child is not transeferred for suspected delay	Illeterate	2	Wife of HH head	Does not work does not look for work	20.1	Above intermediate	HH Head	18 to less than 35	0	0	0	0	0	0	0	0	0	0	0	0	0	0	0	0	0	0	0	0	0	0	0	0	0
217	2174	1	urban	urban governorate	male	No Disablity	no	no	no	no	no	no	no	no	no	The child is not transeferred for suspected delay	university	2	Wife of HH head	Does not work does not look for work	22.3	university	HH Head	18 to less than 35	0	0	0	0	0	0	0	0	0	0	0	0	0	0	0	0	0	0	0	0	0	0	0	0	0
217	2175	1	urban	urban governorate	male	No Disablity	no	no	no	no	yes	no	no	no	no	The child is not transeferred for suspected delay	university	2	Wife of HH head	Does not work does not look for work	31.4	university	HH Head	18 to less than 35	0	0	0	0	0	0	0	0	0	0	0	0	0	0	0	0	0	0	0	0	0	0	0	0	0
218	2183	1	urban	urban governorate	female	No Disablity	no	no	no	no	no	no	no	no	no	The child is not transeferred for suspected delay	Illeterate	3	Wife of HH head	Does not work does not look for work	16.4	Illeterate	HH Head	15 to less than 18	0	0	0	0	0	0	0	0	0	0	0	0	0	0	0	0	0	0	0	0	0	0	0	0	0
218	2184	1	urban	urban governorate	male	No Disablity	no	no	no	no	no	no	no	no	no	The child is not transeferred for suspected delay	Illeterate	3	Wife of HH head	Does not work does not look for work	18.9	Illeterate	HH Head	18 to less than 35	0	0	0	0	0	0	0	0	0	0	0	0	0	0	0	0	0	0	0	0	0	0	0	0	0
218	2185	1	urban	urban governorate	male	No Disablity	no	no	no	no	no	no	no	no	no	The child is not transeferred for suspected delay	Illeterate	3	Wife of HH head	Does not work does not look for work	22.3	Illeterate	HH Head	18 to less than 35	0	0	0	0	0	0	0	0	0	0	0	0	0	0	0	0	0	0	0	0	0	0	0	0	0
219	2196	1	urban	urban governorate	female	No Disablity	no	no	no	no	no	no	no	no	no	The child is not transeferred for suspected delay	university	3	Wife of HH head	Does not work does not look for work	30	university	HH Head	18 to less than 35	0	0	0	0	0	0	0	0	0	0	0	0	0	0	0	0	0	0	0	0	0	0	0	0	0
219	2197	1	urban	urban governorate	female	No Disablity	no	no	no	no	no	no	no	no	no	The child is not transeferred for suspected delay	university	3	Wife of HH head	Does not work does not look for work	31.4	university	HH Head	18 to less than 35	0	0	0	0	0	0	0	0	0	0	0	0	0	0	0	0	0	0	0	0	0	0	0	0	0
219	2198	1	urban	urban governorate	female	No Disablity	no	no	no	no	no	no	no	no	no	The child is not transeferred for suspected delay	university	3	Wife of HH head	Does not work does not look for work	37.9	university	HH Head	35 to less than 40	0	0	0	0	0	0	0	0	0	0	0	0	0	0	0	0	0	0	0	0	0	0	0	0	0
220	2204	1	urban	urban governorate	female	No Disablity	no	no	no	no	no	no	no	no	no	The child is not transeferred for suspected delay	university	2	Wife of HH head	Does not work does not look for work	32.2	university	HH Head	18 to less than 35	0	0	0	0	0	0	0	0	0	0	0	0	0	0	0	0	0	0	0	0	0	0	0	0	0
220	2205	1	urban	urban governorate	female	No Disablity	no	no	no	no	no	no	no	no	no	The child is not transeferred for suspected delay	university	2	Wife of HH head	Does not work does not look for work	35.6	university	HH Head	35 to less than 40	0	0	0	0	0	0	0	0	0	0	0	0	0	0	0	0	0	0	0	0	0	0	0	0	0
221	2213	1	urban	urban governorate	male	No Disablity	no	no	no	no	no	no	no	no	no	The child is not transeferred for suspected delay	university	2	Wife of HH head	Does not work does not look for work	21.8	university	HH Head	18 to less than 35	0	0	0	0	0	0	0	0	0	0	0	0	0	0	0	0	0	0	0	0	0	0	0	0	0
221	2214	1	urban	urban governorate	male	No Disablity	no	no	no	no	no	no	no	no	no	The child is not transeferred for suspected delay	university	2	Wife of HH head	Does not work does not look for work	26.3	university	HH Head	18 to less than 35	0	0	0	0	0	0	0	0	0	0	0	0	0	0	0	0	0	0	0	0	0	0	0	0	0
222	2224	1	urban	urban governorate	male	No Disablity	no	no	no	no	yes	no	no	no	no	The child is not transeferred for suspected delay	university	2	Wife of HH head	work (paid-unpaid-his own-employer)	29.4	university	HH Head	18 to less than 35	0	0	0	0	0	0	0	0	0	0	0	0	0	0	0	0	0	0	0	0	0	0	0	0	0
222	2225	1	urban	urban governorate	female	No Disablity	no	no	no	no	no	no	no	no	no	The child is transferred for suspected delay	university	2	Wife of HH head	work (paid-unpaid-his own-employer)	31.7	university	HH Head	18 to less than 35	0	0	0	0	0	0	0	0	0	0	0	0	0	0	0	0	0	0	0	0	0	0	0	0	0
223	2233	1	urban	urban governorate	female	No Disablity	no	no	no	no	no	no	no	no	no	The child is not transeferred for suspected delay	4 years istitute	3	Wife of HH head	Does not work does not look for work	23.7	university	HH Head	18 to less than 35	0	0	0	0	0	0	0	0	0	0	0	0	0	0	0	0	0	0	0	0	0	0	0	0	0
223	2234	1	urban	urban governorate	male	No Disablity	no	no	no	no	no	no	no	no	no	The child is not transeferred for suspected delay	4 years istitute	3	Wife of HH head	Does not work does not look for work	26.3	university	HH Head	18 to less than 35	0	0	0	0	0	0	0	0	0	0	0	0	0	0	0	0	0	0	0	0	0	0	0	0	0
223	2235	1	urban	urban governorate	male	No Disablity	no	no	no	no	no	no	no	no	no	The child is not transeferred for suspected delay	4 years istitute	3	Wife of HH head	Does not work does not look for work	28.4	university	HH Head	18 to less than 35	0	0	0	0	0	0	0	0	0	0	0	0	0	0	0	0	0	0	0	0	0	0	0	0	0
224	2243	1	urban	urban governorate	male	No Disablity	no	no	no	no	yes	no	no	no	no	The child is not transeferred for suspected delay	university	1	Wife of HH head	Does not work does not look for work	25.8	university	HH Head	18 to less than 35	0	0	0	0	0	0	0	0	0	0	0	0	0	0	0	0	0	0	0	0	0	0	0	0	0
225	2255	1	urban	urban governorate	female	No Disablity	no	no	no	no	yes	no	no	no	no	The child is not transeferred for suspected delay	university	1	Wife of HH head	work (paid-unpaid-his own-employer)	38.6	university	HH Head	35 to less than 40	0	0	0	0	0	0	0	0	0	0	0	0	0	0	0	0	0	0	0	0	0	0	0	0	0
226	2263	1	urban	urban governorate	male	No Disablity	no	no	no	no	yes	no	no	no	no	The child is not transeferred for suspected delay	university	2	Wife of HH head	Does not work does not look for work	25.2	university	HH Head	18 to less than 35	0	0	0	0	0	0	0	0	0	0	0	0	0	0	0	0	0	0	0	0	0	0	0	0	0
226	2264	1	urban	urban governorate	male	No Disablity	no	no	no	no	yes	no	no	no	no	The child is not transeferred for suspected delay	university	2	Wife of HH head	Does not work does not look for work	27	university	HH Head	18 to less than 35	0	0	0	0	0	0	0	0	0	0	0	0	0	0	0	0	0	0	0	0	0	0	0	0	0
227	2275	1	urban	urban governorate	male	No Disablity	no	no	no	no	no	no	no	no	no	The child is not transeferred for suspected delay	university	1	Wife of HH head	Does not work does not look for work	37.9	university	HH Head	35 to less than 40	0	0	0	0	0	0	0	0	0	0	0	0	0	0	0	0	0	0	0	0	0	0	0	0	0
228	2284	1	urban	urban governorate	male	No Disablity	no	no	no	no	no	no	no	no	no	The child is not transeferred for suspected delay	university	1	Wife of HH head	Does not work does not look for work	28.3	university	HH Head	18 to less than 35	0	0	0	0	0	0	0	0	0	0	0	0	0	0	0	0	0	0	0	0	0	0	0	0	0
229	2293	1	urban	urban governorate	female	No Disablity	no	no	no	no	yes	no	no	no	no	The child is not transeferred for suspected delay	university	1	Wife of HH head	work (paid-unpaid-his own-employer)	25.8	university	HH Head	18 to less than 35	0	0	0	0	0	0	0	0	0	0	0	0	0	0	0	0	0	0	0	0	0	0	0	0	0
230	2303	1	urban	urban governorate	male	No Disablity	no	no	no	no	no	no	no	no	no	The child is not transeferred for suspected delay	Illeterate	3	Wife of HH head	Does not work does not look for work	20.8	Illeterate	HH Head	18 to less than 35	0	0	0	0	0	0	0	0	0	0	0	0	0	0	0	0	0	0	0	0	0	0	0	0	0
230	2304	1	urban	urban governorate	male	No Disablity	no	no	no	no	no	no	no	no	no	The child is not transeferred for suspected delay	Illeterate	3	Wife of HH head	Does not work does not look for work	22.8	Illeterate	HH Head	18 to less than 35	0	0	0	0	0	0	0	0	0	0	0	0	0	0	0	0	0	0	0	0	0	0	0	0	0
230	2305	1	urban	urban governorate	male	No Disablity	no	no	no	no	no	no	no	no	no	The child is not transeferred for suspected delay	Illeterate	3	Wife of HH head	Does not work does not look for work	27.7	Illeterate	HH Head	18 to less than 35	0	0	0	0	0	0	0	0	0	0	0	0	0	0	0	0	0	0	0	0	0	0	0	0	0
231	2313	1	urban	urban governorate	male	No Disablity	no	no	no	no	yes	no	no	no	no	The child is not transeferred for suspected delay	university	2	Wife of HH head	Does not work does not look for work	20.2	university	HH Head	18 to less than 35	0	0	0	0	0	0	0	0	0	0	0	0	0	0	0	0	0	0	0	0	0	0	0	0	0
231	2314	1	urban	urban governorate	female	No Disablity	no	no	no	no	no	no	no	no	no	The child is not transeferred for suspected delay	university	2	Wife of HH head	Does not work does not look for work	22.9	university	HH Head	18 to less than 35	0	0	0	0	0	0	0	0	0	0	0	0	0	0	0	0	0	0	0	0	0	0	0	0	0
232	2325	1	urban	urban governorate	male	No Disablity	no	no	no	no	yes	no	no	no	no	The child is not transeferred for suspected delay	university	2	Wife of HH head	work (paid-unpaid-his own-employer)	33	university	HH Head	18 to less than 35	0	0	0	0	0	0	0	0	0	0	0	0	0	0	0	0	0	0	0	0	0	0	0	0	0
232	2326	1	urban	urban governorate	male	No Disablity	no	no	no	no	no	no	no	no	no	The child is not transeferred for suspected delay	university	2	Wife of HH head	work (paid-unpaid-his own-employer)	35.5	university	HH Head	35 to less than 40	0	0	0	0	0	0	0	0	0	0	0	0	0	0	0	0	0	0	0	0	0	0	0	0	0
233	2333	1	urban	urban governorate	female	No Disablity	no	no	no	no	no	no	no	no	no	The child is not transeferred for suspected delay	Illeterate	2	Wife of HH head	Does not work does not look for work	14.9	High School and technical	HH Head	less than 15	0	0	0	0	0	0	0	0	0	0	0	0	0	0	0	0	0	0	0	0	0	0	0	0	0
233	2334	1	urban	urban governorate	female	No Disablity	no	no	no	no	no	no	no	no	no	The child is not transeferred for suspected delay	Illeterate	2	Wife of HH head	Does not work does not look for work	17.2	High School and technical	HH Head	15 to less than 18	0	0	0	0	0	0	0	0	0	0	0	0	0	0	0	0	0	0	0	0	0	0	0	0	0
234	2343	1	urban	urban governorate	male	No Disablity	no	no	no	no	yes	no	no	no	no	The child is not transeferred for suspected delay	Prep	2	Wife of HH head	Does not work does not look for work	19.1	Illeterate	HH Head	18 to less than 35	0	0	0	0	0	0	0	0	0	0	0	0	0	0	0	0	0	0	0	0	0	0	0	0	0
234	2344	1	urban	urban governorate	female	No Disablity	no	no	no	no	yes	no	no	no	no	The child is not transeferred for suspected delay	Prep	2	Wife of HH head	Does not work does not look for work	21.1	Illeterate	HH Head	18 to less than 35	0	0	0	0	0	0	0	0	0	0	0	0	0	0	0	0	0	0	0	0	0	0	0	0	0
235	2353	1	urban	urban governorate	female	No Disablity	no	no	no	no	no	no	no	no	no	The child is not transeferred for suspected delay	Above intermediate	2	Wife of HH head	Does not work does not look for work	31.3	university	HH Head	18 to less than 35	0	0	0	0	0	0	0	0	0	0	0	0	0	0	0	0	0	0	0	0	0	0	0	0	0
235	2354	1	urban	urban governorate	female	No Disablity	no	no	no	no	yes	no	no	yes	no	The child is not transeferred for suspected delay	Above intermediate	2	Wife of HH head	Does not work does not look for work	32.7	university	HH Head	18 to less than 35	0	0	0	0	0	0	0	0	0	0	0	0	0	0	0	0	0	0	0	0	0	0	0	0	0
236	2365	1	urban	urban governorate	male	No Disablity	no	no	no	no	yes	no	no	no	no	The child is not transeferred for suspected delay	university	1	Wife of HH head	work (paid-unpaid-his own-employer)	35.6	university	HH Head	35 to less than 40	0	0	0	0	0	0	0	0	0	0	0	0	0	0	0	0	0	0	0	0	0	0	0	0	0
237	2373	1	urban	urban governorate	female	No Disablity	no	no	no	no	no	no	no	no	no	The child is not transeferred for suspected delay	Illeterate	3	Wife of HH head	Does not work does not look for work	30.8	Illeterate	HH Head	18 to less than 35	0	0	0	0	0	0	0	0	0	0	0	0	0	0	0	0	0	0	0	0	0	0	0	0	0
237	2374	1	urban	urban governorate	female	No Disablity	no	no	no	no	no	no	no	no	no	The child is not transeferred for suspected delay	Illeterate	3	Wife of HH head	Does not work does not look for work	32.8	Illeterate	HH Head	18 to less than 35	0	0	0	0	0	0	0	0	0	0	0	0	0	0	0	0	0	0	0	0	0	0	0	0	0
237	2375	1	urban	urban governorate	male	No Disablity	no	no	no	no	no	no	no	no	no	The child is not transeferred for suspected delay	the child has no moyther in the house	3	his/her mother is not in the HH	The child has no mother in the HH	the child has no mother in the HH	the child has no father in the HH	the child has no mother is not in the HH	99	0	0	0	0	0	0	0	0	0	0	0	0	0	0	0	0	0	0	0	0	0	0	0	0	0
238	2384	1	urban	urban governorate	male	No Disablity	no	no	no	no	yes	no	no	no	no	The child is not transeferred for suspected delay	Illeterate	2	Wife of HH head	Does not work does not look for work	20	university	HH Head	18 to less than 35	0	0	0	0	0	0	0	0	0	0	0	0	0	0	0	0	0	0	0	0	0	0	0	0	0
238	2385	1	urban	urban governorate	female	No Disablity	no	no	no	no	yes	no	no	yes	no	The child is not transeferred for suspected delay	Illeterate	2	Wife of HH head	Does not work does not look for work	21.5	university	HH Head	18 to less than 35	0	0	0	0	0	0	0	0	0	0	0	0	0	0	0	0	0	0	0	0	0	0	0	0	0
239	2394	1	urban	urban governorate	male	No Disablity	no	no	no	no	yes	no	no	no	no	The child is not transeferred for suspected delay	Prep	3	Wife of HH head	Does not work does not look for work	30.4	Prep	HH Head	18 to less than 35	0	0	0	0	0	0	0	0	0	0	0	0	0	0	0	0	0	0	0	0	0	0	0	0	0
239	2395	1	urban	urban governorate	female	No Disablity	no	no	no	no	yes	no	no	no	no	The child is not transeferred for suspected delay	Prep	3	Wife of HH head	Does not work does not look for work	30.9	Prep	HH Head	18 to less than 35	0	0	0	0	0	0	0	0	0	0	0	0	0	0	0	0	0	0	0	0	0	0	0	0	0
239	2396	1	urban	urban governorate	female	No Disablity	no	no	no	no	yes	no	no	no	no	The child is not transeferred for suspected delay	Prep	3	Wife of HH head	Does not work does not look for work	35.8	Prep	HH Head	35 to less than 40	0	0	0	0	0	0	0	0	0	0	0	0	0	0	0	0	0	0	0	0	0	0	0	0	0
240	2403	1	urban	urban governorate	male	No Disablity	no	no	no	no	no	no	no	no	no	The child is not transeferred for suspected delay	Illeterate	3	Wife of HH head	Does not work does not look for work	20.1	Illeterate	HH Head	18 to less than 35	0	0	0	0	0	0	0	0	0	0	0	0	0	0	0	0	0	0	0	0	0	0	0	0	0
240	2404	1	urban	urban governorate	male	No Disablity	no	no	no	no	no	no	no	no	no	The child is not transeferred for suspected delay	Illeterate	3	Wife of HH head	Does not work does not look for work	20.1	Illeterate	HH Head	18 to less than 35	0	0	0	0	0	0	0	0	0	0	0	0	0	0	0	0	0	0	0	0	0	0	0	0	0
240	2405	1	urban	urban governorate	female	No Disablity	no	no	no	no	no	no	no	no	no	The child is not transeferred for suspected delay	Illeterate	3	Wife of HH head	Does not work does not look for work	21.1	Illeterate	HH Head	18 to less than 35	0	0	0	0	0	0	0	0	0	0	0	0	0	0	0	0	0	0	0	0	0	0	0	0	0
241	2413	1	urban	urban governorate	female	No Disablity	no	no	no	no	no	no	no	no	no	The child is not transeferred for suspected delay	university	2	Wife of HH head	Does not work does not look for work	33.8	university	HH Head	18 to less than 35	0	0	0	0	0	0	0	0	0	0	0	0	0	0	0	0	0	0	0	0	0	0	0	0	0
241	2414	1	urban	urban governorate	female	No Disablity	no	no	no	no	no	no	no	no	no	The child is not transeferred for suspected delay	university	2	Wife of HH head	Does not work does not look for work	35.6	university	HH Head	35 to less than 40	0	0	0	0	0	0	0	0	0	0	0	0	0	0	0	0	0	0	0	0	0	0	0	0	0
242	2423	1	urban	urban governorate	female	No Disablity	no	no	no	no	no	no	no	no	no	The child is not transeferred for suspected delay	Illeterate	1	Wife of HH head	Does not work does not look for work	21.2	Illeterate	HH Head	18 to less than 35	0	0	0	0	0	0	0	0	0	0	0	0	0	0	0	0	0	0	0	0	0	0	0	0	0
243	2433	1	urban	urban governorate	male	No Disablity	no	no	no	no	no	no	no	no	no	The child is not transeferred for suspected delay	university	2	Wife of HH head	Does not work does not look for work	28.1	university	HH Head	18 to less than 35	0	0	0	0	0	0	0	0	0	0	0	0	0	0	0	0	0	0	0	0	0	0	0	0	0
243	2434	1	urban	urban governorate	male	No Disablity	no	no	no	no	no	no	no	no	no	The child is not transeferred for suspected delay	university	2	Wife of HH head	Does not work does not look for work	31.8	university	HH Head	18 to less than 35	0	0	0	0	0	0	0	0	0	0	0	0	0	0	0	0	0	0	0	0	0	0	0	0	0
244	2443	1	urban	urban governorate	male	No Disablity	no	no	no	no	no	no	no	no	no	The child is not transeferred for suspected delay	university	2	Wife of HH head	Does not work does not look for work	26.8	university	HH Head	18 to less than 35	0	0	0	0	0	0	0	0	0	0	0	0	0	0	0	0	0	0	0	0	0	0	0	0	0
244	2444	1	urban	urban governorate	male	No Disablity	no	no	no	no	no	no	no	no	no	The child is not transeferred for suspected delay	university	2	Wife of HH head	Does not work does not look for work	26.8	university	HH Head	18 to less than 35	0	0	0	0	0	0	0	0	0	0	0	0	0	0	0	0	0	0	0	0	0	0	0	0	0
245	2454	1	urban	urban governorate	male	No Disablity	no	no	no	no	no	no	no	no	no	The child is not transeferred for suspected delay	university	3	Wife of HH head	Does not work does not look for work	27.8	university	HH Head	18 to less than 35	0	0	0	0	0	0	0	0	0	0	0	0	0	0	0	0	0	0	0	0	0	0	0	0	0
245	2455	1	urban	urban governorate	female	No Disablity	no	no	no	no	no	no	no	no	no	The child is not transeferred for suspected delay	university	3	Wife of HH head	Does not work does not look for work	31.1	university	HH Head	18 to less than 35	0	0	0	0	0	0	0	0	0	0	0	0	0	0	0	0	0	0	0	0	0	0	0	0	0
245	2456	1	urban	urban governorate	male	No Disablity	no	no	no	no	no	no	no	no	no	The child is not transeferred for suspected delay	university	3	Wife of HH head	Does not work does not look for work	35.7	university	HH Head	35 to less than 40	0	0	0	0	0	0	0	0	0	0	0	0	0	0	0	0	0	0	0	0	0	0	0	0	0
246	2465	1	urban	urban governorate	male	No Disablity	no	no	no	no	no	no	no	no	no	The child is not transeferred for suspected delay	university	1	Wife of HH head	work (paid-unpaid-his own-employer)	36.6	university	HH Head	35 to less than 40	0	0	0	0	0	0	0	0	0	0	0	0	0	0	0	0	0	0	0	0	0	0	0	0	0
247	2473	1	urban	urban governorate	male	No Disablity	no	no	no	no	no	no	no	no	no	The child is not transeferred for suspected delay	university	1	other relationship type	Does not work does not look for work	22.4	university	HH Head	18 to less than 35	0	0	0	0	0	0	0	0	0	0	0	0	0	0	0	0	0	0	0	0	0	0	0	0	0
248	2484	1	urban	urban governorate	female	No Disablity	no	no	no	no	no	no	no	no	no	The child is not transeferred for suspected delay	Illeterate	3	Wife of HH head	Does not work does not look for work	23.3	Illeterate	HH Head	18 to less than 35	0	0	0	0	0	0	0	0	0	0	0	0	0	0	0	0	0	0	0	0	0	0	0	0	0
248	2485	1	urban	urban governorate	female	Disable	no	no	no	no	no	no	no	no	no	The child is transferred for suspected delay	Illeterate	3	Wife of HH head	Does not work does not look for work	25.8	Illeterate	HH Head	18 to less than 35	0	0	0	0	0	0	0	0	0	0	0	0	0	0	0	0	0	0	0	0	0	0	0	0	0
248	2486	1	urban	urban governorate	male	No Disablity	no	no	no	no	no	no	no	no	no	The child is transferred for suspected delay	Illeterate	3	Wife of HH head	Does not work does not look for work	26.4	Illeterate	HH Head	18 to less than 35	0	0	0	0	0	0	0	0	0	0	0	0	0	0	0	0	0	0	0	0	0	0	0	0	0
249	2493	1	urban	urban governorate	female	No Disablity	no	no	no	no	no	no	no	no	no	The child is not transeferred for suspected delay	university	2	Wife of HH head	Does not work does not look for work	30.8	university	HH Head	18 to less than 35	0	0	0	0	0	0	0	0	0	0	0	0	0	0	0	0	0	0	0	0	0	0	0	0	0
249	2494	1	urban	urban governorate	female	No Disablity	no	no	no	no	no	no	no	no	no	The child is not transeferred for suspected delay	university	2	Wife of HH head	Does not work does not look for work	32.8	university	HH Head	18 to less than 35	0	0	0	0	0	0	0	0	0	0	0	0	0	0	0	0	0	0	0	0	0	0	0	0	0
250	2506	1	urban	urban governorate	male	No Disablity	no	no	no	no	no	no	no	no	no	The child is not transeferred for suspected delay	4 years istitute	1	Wife of HH head	work (paid-unpaid-his own-employer)	34.7	university	HH Head	18 to less than 35	0	0	0	0	0	0	0	0	0	0	0	0	0	0	0	0	0	0	0	0	0	0	0	0	0
251	2513	1	urban	urban governorate	male	No Disablity	no	no	no	no	no	no	no	no	no	The child is transferred for suspected delay	Above intermediate	2	Wife of HH head	Does not work does not look for work	32.8	Illeterate	HH Head	18 to less than 35	0	0	0	yes	0	0	0	0	yes	0	0	0	0	0	0	0	0	0	0	0	0	0	0	0	0
251	2514	1	urban	urban governorate	female	No Disablity	no	no	no	no	no	no	no	no	no	The child is not transeferred for suspected delay	Above intermediate	2	Wife of HH head	Does not work does not look for work	35.3	Illeterate	HH Head	35 to less than 40	0	0	0	0	0	0	0	0	0	0	0	0	0	0	0	0	0	0	0	0	0	0	0	0	0
252	2523	1	urban	urban governorate	male	No Disablity	no	no	no	no	no	no	no	no	no	The child is not transeferred for suspected delay	university	2	Wife of HH head	work (paid-unpaid-his own-employer)	24.7	university	HH Head	18 to less than 35	0	0	0	0	0	0	0	0	0	0	0	0	0	0	0	0	0	0	0	0	0	0	0	0	0
252	2524	1	urban	urban governorate	female	No Disablity	no	no	no	no	no	no	no	no	no	The child is not transeferred for suspected delay	university	2	Wife of HH head	work (paid-unpaid-his own-employer)	26	university	HH Head	18 to less than 35	0	0	0	0	0	0	0	0	0	0	0	0	0	0	0	0	0	0	0	0	0	0	0	0	0
253	2533	1	urban	urban governorate	male	No Disablity	no	no	no	no	no	no	no	no	no	The child is not transeferred for suspected delay	Above intermediate	2	Wife of HH head	Does not work does not look for work	31.8	university	HH Head	18 to less than 35	0	0	0	0	0	0	0	0	0	0	0	0	0	0	0	0	0	0	0	0	0	0	0	0	0
253	2534	1	urban	urban governorate	female	No Disablity	no	no	no	no	no	no	no	no	no	The child is not transeferred for suspected delay	Above intermediate	2	Wife of HH head	Does not work does not look for work	35.7	university	HH Head	35 to less than 40	0	0	0	0	0	0	0	0	0	0	0	0	0	0	0	0	0	0	0	0	0	0	0	0	0
254	2543	1	urban	urban governorate	female	No Disablity	no	no	no	no	no	no	no	no	no	The child is not transeferred for suspected delay	university	2	Wife of HH head	Does not work does not look for work	25.1	university	HH Head	18 to less than 35	0	0	0	0	0	0	0	0	0	0	0	0	0	0	0	0	0	0	0	0	0	0	0	0	0
254	2544	1	urban	urban governorate	female	No Disablity	no	no	no	no	yes	no	no	no	no	The child is not transeferred for suspected delay	university	2	Wife of HH head	Does not work does not look for work	29.3	university	HH Head	18 to less than 35	0	0	0	0	0	0	0	0	0	0	0	0	0	0	0	0	0	0	0	0	0	0	0	0	0
255	2553	1	urban	urban governorate	male	No Disablity	no	no	no	no	yes	no	no	yes	no	The child is not transeferred for suspected delay	university	2	Wife of HH head	Does not work does not look for work	33.3	post grduate	HH Head	18 to less than 35	0	0	0	0	0	0	0	0	0	0	0	0	0	0	0	0	0	0	0	0	0	0	0	0	0
255	2554	1	urban	urban governorate	female	No Disablity	no	no	no	no	yes	no	no	yes	no	The child is not transeferred for suspected delay	university	2	Wife of HH head	Does not work does not look for work	33.3	post grduate	HH Head	18 to less than 35	0	0	0	0	0	0	0	0	0	0	0	0	0	0	0	0	0	0	0	0	0	0	0	0	0
256	2563	1	urban	urban governorate	female	No Disablity	no	no	no	no	yes	no	no	yes	no	The child is not transeferred for suspected delay	university	2	Wife of HH head	Does not work does not look for work	26	university	HH Head	18 to less than 35	0	0	0	0	0	0	0	0	0	0	0	0	0	0	0	0	0	0	0	0	0	0	0	0	0
256	2564	1	urban	urban governorate	female	No Disablity	no	no	no	no	yes	no	no	yes	no	The child is not transeferred for suspected delay	university	2	Wife of HH head	Does not work does not look for work	27.8	university	HH Head	18 to less than 35	0	0	0	0	0	0	0	0	0	0	0	0	0	0	0	0	0	0	0	0	0	0	0	0	0
257	2573	1	urban	urban governorate	male	No Disablity	no	no	no	no	no	no	no	no	no	The child is not transeferred for suspected delay	Illeterate	2	Wife of HH head	Does not work does not look for work	25.5	Illeterate	HH Head	18 to less than 35	0	0	0	0	0	0	0	0	0	0	0	0	0	0	0	0	0	0	0	0	0	0	0	0	0
257	2574	1	urban	urban governorate	male	No Disablity	no	no	no	no	no	no	no	no	no	The child is not transeferred for suspected delay	Illeterate	2	Wife of HH head	Does not work does not look for work	28.5	Illeterate	HH Head	18 to less than 35	0	0	0	0	0	0	0	0	0	0	0	0	0	0	0	0	0	0	0	0	0	0	0	0	0
258	2583	1	urban	urban governorate	male	No Disablity	no	no	no	no	yes	no	no	no	no	The child is not transeferred for suspected delay	university	1	Wife of HH head	Does not work does not look for work	26.3	university	HH Head	18 to less than 35	0	0	0	0	0	0	0	0	0	0	0	0	0	0	0	0	0	0	0	0	0	0	0	0	0
259	2593	1	urban	urban governorate	female	No Disablity	no	no	no	no	no	no	no	no	no	The child is not transeferred for suspected delay	university	2	HH Head	work (paid-unpaid-his own-employer)	31.3	the child has no father in the HH	the child has no mother is not in the HH	18 to less than 35	0	0	0	0	0	0	0	0	0	0	0	0	0	0	0	0	0	0	0	0	0	0	0	0	0
259	2594	1	urban	urban governorate	female	No Disablity	no	no	no	no	yes	no	no	no	no	The child is not transeferred for suspected delay	university	2	Wife of HH head	work (paid-unpaid-his own-employer)	27.8	university	HH Head	18 to less than 35	0	0	0	0	0	0	0	0	0	0	0	0	0	0	0	0	0	0	0	0	0	0	0	0	0
260	2603	1	urban	urban governorate	male	No Disablity	no	no	no	no	no	no	no	no	no	The child is not transeferred for suspected delay	university	1	Wife of HH head	Does not work does not look for work	21.5	university	HH Head	18 to less than 35	0	0	0	0	0	0	0	0	0	0	0	0	0	0	0	0	0	0	0	0	0	0	0	0	0
261	2613	1	urban	urban governorate	male	No Disablity	no	no	no	no	yes	no	no	yes	no	The child is not transeferred for suspected delay	university	2	Wife of HH head	Does not work does not look for work	21.4	university	HH Head	18 to less than 35	0	0	0	0	0	0	0	0	0	0	0	0	0	0	0	0	0	0	0	0	0	0	0	0	0
261	2614	1	urban	urban governorate	male	No Disablity	no	no	no	no	yes	no	no	no	no	The child is not transeferred for suspected delay	university	2	Wife of HH head	Does not work does not look for work	26.2	university	HH Head	18 to less than 35	0	0	0	0	0	0	0	0	0	0	0	0	0	0	0	0	0	0	0	0	0	0	0	0	0
262	2625	1	urban	urban governorate	male	No Disablity	no	no	no	no	no	no	no	no	no	The child is not transeferred for suspected delay	university	1	Wife of HH head	Does not work does not look for work	33	university	HH Head	18 to less than 35	0	0	0	0	0	0	0	0	0	0	0	0	0	0	0	0	0	0	0	0	0	0	0	0	0
263	2633	1	urban	urban governorate	male	No Disablity	no	no	no	no	yes	no	no	no	no	The child is not transeferred for suspected delay	Above intermediate	1	Wife of HH head	Does not work does not look for work	19.3	Above intermediate	HH Head	18 to less than 35	0	0	0	0	0	0	0	0	0	0	0	0	0	0	0	0	0	0	0	0	0	0	0	0	0
264	2645	1	urban	urban governorate	male	No Disablity	yes	yes	no	no	yes	no	no	yes	no	The child is not transeferred for suspected delay	High School and technical	1	Wife of HH head	Does not work does not look for work	29.4	university	HH Head	18 to less than 35	0	0	0	0	0	0	0	0	0	0	0	0	0	0	0	0	0	0	0	0	0	0	0	0	0
265	2654	1	urban	urban governorate	female	No Disablity	no	yes	no	no	yes	no	no	no	no	The child is not transeferred for suspected delay	university	4	Wife of HH head	Does not work does not look for work	29.4	university	HH Head	18 to less than 35	0	0	0	0	0	0	0	0	0	0	0	0	0	0	0	0	0	0	0	0	0	0	0	0	0
265	2655	1	urban	urban governorate	female	No Disablity	no	yes	no	no	yes	no	no	no	no	The child is not transeferred for suspected delay	university	4	Wife of HH head	Does not work does not look for work	31.6	university	HH Head	18 to less than 35	0	0	0	0	0	0	0	0	0	0	0	0	0	0	0	0	0	0	0	0	0	0	0	0	0
265	2656	1	urban	urban governorate	female	No Disablity	no	yes	no	no	yes	no	no	no	no	The child is not transeferred for suspected delay	university	4	Wife of HH head	Does not work does not look for work	33.9	university	HH Head	18 to less than 35	0	0	0	0	0	0	0	0	0	0	0	0	0	0	0	0	0	0	0	0	0	0	0	0	0
265	2657	1	urban	urban governorate	male	No Disablity	yes	yes	no	no	yes	no	yes	no	no	The child is not transeferred for suspected delay	university	4	Wife of HH head	Does not work does not look for work	38.3	university	HH Head	35 to less than 40	0	0	0	0	0	0	0	0	0	0	0	0	0	0	0	0	0	0	0	0	0	0	0	0	0
266	2665	1	urban	urban governorate	male	No Disablity	yes	yes	no	no	yes	no	no	no	no	The child is not transeferred for suspected delay	Read and write	1	Wife of HH head	Does not work does not look for work	31.3	High School and technical	HH Head	18 to less than 35	0	0	0	0	0	0	0	0	0	0	0	0	0	0	0	0	0	0	0	0	0	0	0	0	0
267	2675	1	urban	urban governorate	male	No Disablity	no	yes	no	no	yes	no	no	no	no	The child is not transeferred for suspected delay	university	2	Wife of HH head	work (paid-unpaid-his own-employer)	33.6	university	HH Head	18 to less than 35	0	0	0	0	0	0	0	0	0	0	0	0	0	0	0	0	0	0	0	0	0	0	0	0	0
267	2676	1	urban	urban governorate	male	No Disablity	no	yes	no	no	yes	no	yes	yes	no	The child is not transeferred for suspected delay	university	2	Wife of HH head	work (paid-unpaid-his own-employer)	39.8	university	HH Head	35 to less than 40	0	0	0	0	0	0	0	0	0	0	0	0	0	0	0	0	0	0	0	0	0	0	0	0	0
268	2683	1	urban	urban governorate	female	No Disablity	no	yes	no	no	no	no	no	no	no	The child is not transeferred for suspected delay	university	2	Wife of HH head	Does not work does not look for work	22.3	university	HH Head	18 to less than 35	0	0	0	0	0	0	0	0	0	0	0	0	0	0	0	0	0	0	0	0	0	0	0	0	0
268	2684	1	urban	urban governorate	male	No Disablity	no	yes	no	no	no	no	no	no	no	The child is not transeferred for suspected delay	university	2	Wife of HH head	Does not work does not look for work	25.5	university	HH Head	18 to less than 35	0	0	0	0	0	0	0	0	0	0	0	0	0	0	0	0	0	0	0	0	0	0	0	0	0
269	2693	1	urban	urban governorate	female	No Disablity	no	yes	no	no	no	no	no	no	no	The child is not transeferred for suspected delay	university	2	Wife of HH head	Does not work does not look for work	24.1	university	HH Head	18 to less than 35	0	0	0	0	0	0	0	0	0	0	0	0	0	0	0	0	0	0	0	0	0	0	0	0	0
269	2694	1	urban	urban governorate	male	No Disablity	no	yes	no	no	no	no	no	no	no	The child is not transeferred for suspected delay	university	2	Wife of HH head	Does not work does not look for work	27	university	HH Head	18 to less than 35	0	0	0	0	0	0	0	0	0	0	0	0	0	0	0	0	0	0	0	0	0	0	0	0	0
270	2703	1	urban	urban governorate	female	No Disablity	yes	yes	no	no	no	no	no	no	no	The child is not transeferred for suspected delay	university	4	Wife of HH head	Does not work does not look for work	21.7	High School and technical	HH Head	18 to less than 35	0	0	0	0	0	0	0	0	0	0	0	0	0	0	0	0	0	0	0	0	0	0	0	0	0
270	2704	1	urban	urban governorate	male	No Disablity	no	yes	no	no	yes	no	no	no	no	The child is not transeferred for suspected delay	university	4	Wife of HH head	Does not work does not look for work	23.4	High School and technical	HH Head	18 to less than 35	0	0	0	0	0	0	0	0	0	0	0	0	0	0	0	0	0	0	0	0	0	0	0	0	0
270	2705	1	urban	urban governorate	male	No Disablity	no	yes	no	no	no	no	no	no	no	The child is not transeferred for suspected delay	university	4	Wife of HH head	Does not work does not look for work	25.7	High School and technical	HH Head	18 to less than 35	0	0	0	0	0	0	0	0	0	0	0	0	0	0	0	0	0	0	0	0	0	0	0	0	0
270	2706	1	urban	urban governorate	female	No Disablity	no	yes	no	no	no	no	no	no	no	The child is not transeferred for suspected delay	university	4	Wife of HH head	Does not work does not look for work	30.5	High School and technical	HH Head	18 to less than 35	0	0	0	0	0	0	0	0	0	0	0	0	0	0	0	0	0	0	0	0	0	0	0	0	0
271	2713	1	urban	urban governorate	male	No Disablity	no	yes	no	no	no	no	no	no	no	The child is transferred for suspected delay	university	1	Wife of HH head	work (paid-unpaid-his own-employer)	24.7	university	HH Head	18 to less than 35	0	0	0	0	0	0	0	0	0	0	0	0	0	0	0	0	0	0	0	0	0	0	0	0	0
272	2723	1	urban	urban governorate	male	No Disablity	yes	yes	no	yes	yes	no	no	yes	no	The child is not transeferred for suspected delay	university	2	Wife of HH head	Does not work does not look for work	23.7	university	HH Head	18 to less than 35	0	0	0	0	0	0	0	0	0	0	0	0	0	0	0	0	0	0	0	0	0	0	0	0	0
272	2724	1	urban	urban governorate	male	No Disablity	yes	yes	no	yes	yes	no	no	yes	no	The child is not transeferred for suspected delay	university	2	Wife of HH head	Does not work does not look for work	23.7	university	HH Head	18 to less than 35	0	0	0	0	0	0	0	0	0	0	0	0	0	0	0	0	0	0	0	0	0	0	0	0	0
273	2734	1	urban	urban governorate	male	No Disablity	yes	yes	no	no	yes	no	no	yes	no	The child is transferred for suspected delay	university	1	Wife of HH head	Does not work does not look for work	27	university	HH Head	18 to less than 35	0	0	0	yes	0	0	0	0	0	0	yes	0	0	0	0	0	0	0	0	0	0	0	0	0	0
274	2744	1	urban	urban governorate	female	No Disablity	yes	yes	no	no	no	no	no	no	no	The child is not transeferred for suspected delay	Illeterate	1	Wife of HH head	Does not work does not look for work	18.4	Illeterate	HH Head	18 to less than 35	0	0	0	0	0	0	0	0	0	0	0	0	0	0	0	0	0	0	0	0	0	0	0	0	0
275	2754	1	urban	urban governorate	female	No Disablity	no	yes	no	no	no	no	no	no	no	The child is not transeferred for suspected delay	university	1	Wife of HH head	Does not work does not look for work	26.5	university	HH Head	18 to less than 35	0	0	0	0	0	0	0	0	0	0	0	0	0	0	0	0	0	0	0	0	0	0	0	0	0
276	2763	1	urban	urban governorate	male	No Disablity	no	no	no	no	no	no	no	no	no	The child is not transeferred for suspected delay	Above intermediate	2	Wife of HH head	Does not work does not look for work	25.6	High School and technical	HH Head	18 to less than 35	0	0	0	0	0	0	0	0	0	0	0	0	0	0	0	0	0	0	0	0	0	0	0	0	0
276	2764	1	urban	urban governorate	male	No Disablity	no	yes	no	no	no	no	no	no	no	The child is not transeferred for suspected delay	Above intermediate	2	Wife of HH head	Does not work does not look for work	29.3	High School and technical	HH Head	18 to less than 35	0	0	0	0	0	0	0	0	0	0	0	0	0	0	0	0	0	0	0	0	0	0	0	0	0
277	2773	1	urban	urban governorate	female	No Disablity	yes	yes	no	no	yes	no	no	no	no	The child is not transeferred for suspected delay	university	2	Wife of HH head	Does not work does not look for work	25.8	university	HH Head	18 to less than 35	0	0	0	0	0	0	0	0	0	0	0	0	0	0	0	0	0	0	0	0	0	0	0	0	0
277	2774	1	urban	urban governorate	female	No Disablity	yes	yes	no	no	yes	no	no	no	no	The child is not transeferred for suspected delay	university	2	Wife of HH head	Does not work does not look for work	28.6	university	HH Head	18 to less than 35	0	0	0	0	0	0	0	0	0	0	0	0	0	0	0	0	0	0	0	0	0	0	0	0	0
278	2783	1	urban	urban governorate	female	No Disablity	no	yes	no	no	no	no	no	no	no	The child is not transeferred for suspected delay	university	1	Wife of HH head	Does not work does not look for work	28.8	university	HH Head	18 to less than 35	0	0	0	0	0	0	0	0	0	0	0	0	0	0	0	0	0	0	0	0	0	0	0	0	0
279	2793	1	urban	urban governorate	female	No Disablity	no	no	no	no	no	no	no	no	no	The child is not transeferred for suspected delay	university	1	Wife of HH head	Does not work does not look for work	26.9	university	HH Head	18 to less than 35	0	0	0	0	0	0	0	0	0	0	0	0	0	0	0	0	0	0	0	0	0	0	0	0	0
280	2803	1	urban	urban governorate	female	No Disablity	no	yes	no	no	no	no	no	no	no	The child is not transeferred for suspected delay	university	1	Wife of HH head	Does not work does not look for work	26.2	university	HH Head	18 to less than 35	0	0	0	0	0	0	0	0	0	0	0	0	0	0	0	0	0	0	0	0	0	0	0	0	0
281	2814	1	urban	urban governorate	female	No Disablity	no	yes	no	no	yes	no	no	no	no	The child is not transeferred for suspected delay	university	1	Wife of HH head	Does not work does not look for work	25.3	university	HH Head	18 to less than 35	0	0	0	0	0	0	0	0	0	0	0	0	0	0	0	0	0	0	0	0	0	0	0	0	0
282	2823	1	urban	urban governorate	female	No Disablity	no	yes	no	no	yes	no	no	no	no	The child is not transeferred for suspected delay	university	1	Wife of HH head	work (paid-unpaid-his own-employer)	18	university	HH Head	18 to less than 35	0	0	0	0	0	0	0	0	0	0	0	0	0	0	0	0	0	0	0	0	0	0	0	0	0
283	2833	1	urban	urban governorate	female	No Disablity	no	yes	no	no	no	no	no	no	no	The child is not transeferred for suspected delay	university	3	Wife of HH head	Does not work does not look for work	25.7	university	HH Head	18 to less than 35	0	0	0	0	0	0	0	0	0	0	0	0	0	0	0	0	0	0	0	0	0	0	0	0	0
283	2834	1	urban	urban governorate	male	No Disablity	no	yes	no	no	no	no	no	no	no	The child is not transeferred for suspected delay	university	3	Wife of HH head	Does not work does not look for work	27.9	university	HH Head	18 to less than 35	0	0	0	0	0	0	0	0	0	0	0	0	0	0	0	0	0	0	0	0	0	0	0	0	0
283	2835	1	urban	urban governorate	female	No Disablity	no	yes	no	no	yes	no	no	no	no	The child is not transeferred for suspected delay	university	3	Wife of HH head	Does not work does not look for work	31.3	university	HH Head	18 to less than 35	0	0	0	0	0	0	0	0	0	0	0	0	0	0	0	0	0	0	0	0	0	0	0	0	0
284	2844	1	urban	urban governorate	male	No Disablity	no	yes	no	no	no	no	no	no	no	The child is not transeferred for suspected delay	university	1	Wife of HH head	Does not work does not look for work	29.4	university	HH Head	18 to less than 35	0	0	0	0	0	0	0	0	0	0	0	0	0	0	0	0	0	0	0	0	0	0	0	0	0
285	2855	1	urban	urban governorate	female	No Disablity	no	no	no	no	no	no	no	no	no	The child is not transeferred for suspected delay	High School and technical	1	HH Head	work (paid-unpaid-his own-employer)	25.3	the child has no father in the HH	the child has no mother is not in the HH	18 to less than 35	0	0	0	0	0	0	0	0	0	0	0	0	0	0	0	0	0	0	0	0	0	0	0	0	0
286	2863	1	urban	urban governorate	male	No Disablity	no	no	no	no	no	no	no	no	no	The child is not transeferred for suspected delay	Illeterate	3	Wife of HH head	Does not work does not look for work	23	Read and write	HH Head	18 to less than 35	0	0	0	0	0	0	0	0	0	0	0	0	0	0	0	0	0	0	0	0	0	0	0	0	0
286	2864	1	urban	urban governorate	female	No Disablity	no	no	no	no	no	no	no	no	no	The child is not transeferred for suspected delay	Illeterate	3	Wife of HH head	Does not work does not look for work	26.8	Read and write	HH Head	18 to less than 35	0	0	0	0	0	0	0	0	0	0	0	0	0	0	0	0	0	0	0	0	0	0	0	0	0
286	2865	1	urban	urban governorate	male	No Disablity	no	no	no	no	yes	no	no	no	no	The child is not transeferred for suspected delay	Illeterate	3	Wife of HH head	Does not work does not look for work	31	Read and write	HH Head	18 to less than 35	0	0	0	0	0	0	0	0	0	0	0	0	0	0	0	0	0	0	0	0	0	0	0	0	0
287	2873	1	urban	urban governorate	male	No Disablity	no	yes	no	no	no	no	no	no	no	The child is not transeferred for suspected delay	university	1	Wife of HH head	work (paid-unpaid-his own-employer)	29.8	university	HH Head	18 to less than 35	0	0	0	0	0	0	0	0	0	0	0	0	0	0	0	0	0	0	0	0	0	0	0	0	0
288	2883	1	urban	urban governorate	female	No Disablity	no	yes	no	no	no	no	no	no	yes	The child is not transeferred for suspected delay	university	1	Wife of HH head	Does not work does not look for work	26.3	university	HH Head	18 to less than 35	0	0	0	0	0	0	0	0	0	0	0	0	0	0	0	0	0	0	0	0	0	0	0	0	0
289	2895	1	urban	urban governorate	female	No Disablity	no	yes	no	no	yes	no	no	no	no	The child is not transeferred for suspected delay	university	1	Wife of HH head	Does not work does not look for work	35.8	university	HH Head	35 to less than 40	0	0	0	0	0	0	0	0	0	0	0	0	0	0	0	0	0	0	0	0	0	0	0	0	0
290	2904	1	urban	urban governorate	male	No Disablity	no	yes	no	yes	no	no	no	no	no	The child is not transeferred for suspected delay	Illeterate	2	Wife of HH head	Does not work does not look for work	25	Illeterate	HH Head	18 to less than 35	0	0	0	0	0	0	0	0	0	0	0	0	0	0	0	0	0	0	0	0	0	0	0	0	0
290	2905	1	urban	urban governorate	female	No Disablity	no	no	no	yes	no	no	no	no	no	The child is not transeferred for suspected delay	Illeterate	2	Wife of HH head	Does not work does not look for work	34.7	Illeterate	HH Head	18 to less than 35	0	0	0	0	0	0	0	0	0	0	0	0	0	0	0	0	0	0	0	0	0	0	0	0	0
291	2913	1	urban	urban governorate	male	No Disablity	no	yes	no	yes	yes	no	no	no	no	The child is not transeferred for suspected delay	High School and technical	2	Wife of HH head	Does not work does not look for work	19.3	High School and technical	HH Head	18 to less than 35	0	0	0	0	0	0	0	0	0	0	0	0	0	0	0	0	0	0	0	0	0	0	0	0	0
291	2914	1	urban	urban governorate	female	No Disablity	no	yes	no	no	yes	no	no	no	no	The child is not transeferred for suspected delay	High School and technical	2	Wife of HH head	Does not work does not look for work	23.6	High School and technical	HH Head	18 to less than 35	0	0	0	0	0	0	0	0	0	0	0	0	0	0	0	0	0	0	0	0	0	0	0	0	0
292	2925	1	urban	urban governorate	male	No Disablity	no	yes	no	no	yes	no	no	no	no	The child is not transeferred for suspected delay	university	1	Wife of HH head	Does not work does not look for work	36	university	HH Head	35 to less than 40	0	0	0	0	0	0	0	0	0	0	0	0	0	0	0	0	0	0	0	0	0	0	0	0	0
293	2933	1	urban	urban governorate	male	No Disablity	yes	yes	no	no	no	no	no	no	no	The child is not transeferred for suspected delay	university	2	Wife of HH head	work (paid-unpaid-his own-employer)	34.7	university	HH Head	18 to less than 35	0	0	0	0	0	0	0	0	0	0	0	0	0	0	0	0	0	0	0	0	0	0	0	0	0
293	2934	1	urban	urban governorate	female	No Disablity	yes	yes	no	no	yes	no	no	no	no	The child is not transeferred for suspected delay	university	2	Wife of HH head	work (paid-unpaid-his own-employer)	40.7	university	HH Head	40 +	0	0	0	0	0	0	0	0	0	0	0	0	0	0	0	0	0	0	0	0	0	0	0	0	0
294	2943	1	urban	urban governorate	female	No Disablity	no	yes	no	no	yes	no	no	no	no	The child is not transeferred for suspected delay	university	2	Wife of HH head	Does not work does not look for work	20.3	university	HH Head	18 to less than 35	0	0	0	0	0	0	0	0	0	0	0	0	0	0	0	0	0	0	0	0	0	0	0	0	0
294	2944	1	urban	urban governorate	male	No Disablity	no	yes	no	no	yes	no	no	no	no	The child is not transeferred for suspected delay	university	2	Wife of HH head	Does not work does not look for work	24.2	university	HH Head	18 to less than 35	0	0	0	0	0	0	0	0	0	0	0	0	0	0	0	0	0	0	0	0	0	0	0	0	0
295	2955	1	urban	urban governorate	female	No Disablity	no	yes	no	yes	yes	no	no	no	no	The child is not transeferred for suspected delay	university	1	Wife of HH head	Does not work does not look for work	36.5	university	HH Head	35 to less than 40	0	0	0	0	0	0	0	0	0	0	0	0	0	0	0	0	0	0	0	0	0	0	0	0	0
296	2963	1	urban	urban governorate	male	No Disablity	no	no	no	no	no	no	no	no	no	The child is not transeferred for suspected delay	Prep	3	Wife of HH head	Does not work does not look for work	16.2	university	HH Head	15 to less than 18	0	0	0	0	0	0	0	0	0	0	0	0	0	0	0	0	0	0	0	0	0	0	0	0	0
296	2964	1	urban	urban governorate	female	No Disablity	no	no	no	no	no	no	no	no	no	The child is not transeferred for suspected delay	Prep	3	Wife of HH head	Does not work does not look for work	17.8	university	HH Head	15 to less than 18	0	0	0	0	0	0	0	0	0	0	0	0	0	0	0	0	0	0	0	0	0	0	0	0	0
296	2965	1	urban	urban governorate	male	No Disablity	no	no	no	no	yes	no	no	no	no	The child is not transeferred for suspected delay	Prep	3	Wife of HH head	Does not work does not look for work	22.5	university	HH Head	18 to less than 35	0	0	0	0	0	0	0	0	0	0	0	0	0	0	0	0	0	0	0	0	0	0	0	0	0
297	2974	1	urban	urban governorate	male	No Disablity	no	no	no	no	no	no	no	no	no	The child is not transeferred for suspected delay	university	2	Wife of HH head	Does not work does not look for work	25.8	university	HH Head	18 to less than 35	0	0	0	0	0	0	0	0	0	0	0	0	0	0	0	0	0	0	0	0	0	0	0	0	0
297	2975	1	urban	urban governorate	male	No Disablity	no	no	no	no	no	no	no	no	no	The child is not transeferred for suspected delay	university	2	Wife of HH head	Does not work does not look for work	26.8	university	HH Head	18 to less than 35	0	0	0	0	0	0	0	0	0	0	0	0	0	0	0	0	0	0	0	0	0	0	0	0	0
298	2983	1	urban	urban governorate	male	No Disablity	yes	no	no	no	no	no	no	no	no	The child is not transeferred for suspected delay	university	2	Wife of HH head	Does not work does not look for work	23.8	university	HH Head	18 to less than 35	0	0	0	0	0	0	0	0	0	0	0	0	0	0	0	0	0	0	0	0	0	0	0	0	0
298	2984	1	urban	urban governorate	male	No Disablity	no	no	no	no	no	no	no	no	no	The child is not transeferred for suspected delay	university	2	Wife of HH head	Does not work does not look for work	26.7	university	HH Head	18 to less than 35	0	0	0	0	0	0	0	0	0	0	0	0	0	0	0	0	0	0	0	0	0	0	0	0	0
299	2993	1	urban	urban governorate	male	No Disablity	no	yes	no	no	no	no	yes	no	yes	The child is not transeferred for suspected delay	Read and write	1	Wife of HH head	Does not work does not look for work	25.1	Primary	HH Head	18 to less than 35	0	0	0	0	0	0	0	0	0	0	0	0	0	0	0	0	0	0	0	0	0	0	0	0	0
300	3003	1	urban	urban governorate	female	No Disablity	no	yes	no	no	no	no	no	no	no	The child is not transeferred for suspected delay	university	2	Wife of HH head	work (paid-unpaid-his own-employer)	26.3	university	HH Head	18 to less than 35	0	0	0	0	0	0	0	0	0	0	0	0	0	0	0	0	0	0	0	0	0	0	0	0	0
300	3004	1	urban	urban governorate	male	No Disablity	no	yes	no	no	no	no	no	no	no	The child is not transeferred for suspected delay	university	2	Wife of HH head	work (paid-unpaid-his own-employer)	28	university	HH Head	18 to less than 35	0	0	0	0	0	0	0	0	0	0	0	0	0	0	0	0	0	0	0	0	0	0	0	0	0
301	3013	1	urban	urban governorate	female	No Disablity	no	yes	no	no	no	no	no	no	no	The child is not transeferred for suspected delay	Read and write	2	Wife of HH head	Does not work does not look for work	13.7	Read and write	HH Head	less than 15	0	0	0	0	0	0	0	0	0	0	0	0	0	0	0	0	0	0	0	0	0	0	0	0	0
301	3014	1	urban	urban governorate	male	No Disablity	no	yes	no	no	no	no	no	no	no	The child is not transeferred for suspected delay	Read and write	2	Wife of HH head	Does not work does not look for work	15.8	Read and write	HH Head	15 to less than 18	0	0	0	0	0	0	0	0	0	0	0	0	0	0	0	0	0	0	0	0	0	0	0	0	0
302	3026	1	urban	urban governorate	male	No Disablity	no	no	no	no	no	no	no	no	no	The child is not transeferred for suspected delay	Illeterate	1	Wife of HH head	Does not work does not look for work	38.9	Illeterate	HH Head	35 to less than 40	0	0	0	0	0	0	0	0	0	0	0	0	0	0	0	0	0	0	0	0	0	0	0	0	0
303	3033	1	urban	urban governorate	female	No Disablity	no	no	no	no	no	no	no	no	yes	The child is not transeferred for suspected delay	High School and technical	4	Wife of HH head	Does not work does not look for work	21.5	High School and technical	HH Head	18 to less than 35	0	0	0	0	0	0	0	0	0	0	0	0	0	0	0	0	0	0	0	0	0	0	0	0	0
303	3034	1	urban	urban governorate	female	No Disablity	no	no	no	no	no	no	no	no	yes	The child is not transeferred for suspected delay	High School and technical	4	Wife of HH head	Does not work does not look for work	23.4	High School and technical	HH Head	18 to less than 35	0	0	0	0	0	0	0	0	0	0	0	0	0	0	0	0	0	0	0	0	0	0	0	0	0
303	3035	1	urban	urban governorate	female	No Disablity	no	no	no	no	no	no	no	no	yes	The child is not transeferred for suspected delay	High School and technical	4	Wife of HH head	Does not work does not look for work	27.3	High School and technical	HH Head	18 to less than 35	0	0	0	0	0	0	0	0	0	0	0	0	0	0	0	0	0	0	0	0	0	0	0	0	0
303	3036	1	urban	urban governorate	female	No Disablity	no	no	no	no	no	no	no	no	yes	The child is not transeferred for suspected delay	High School and technical	4	Wife of HH head	Does not work does not look for work	30.1	High School and technical	HH Head	18 to less than 35	0	0	0	0	0	0	0	0	0	0	0	0	0	0	0	0	0	0	0	0	0	0	0	0	0
304	3044	1	urban	urban governorate	male	No Disablity	no	no	no	no	no	no	no	no	no	The child is not transeferred for suspected delay	Read and write	1	HH Head	work (paid-unpaid-his own-employer)	39.9	the child has no father in the HH	the child has no mother is not in the HH	35 to less than 40	0	0	0	0	0	0	0	0	0	0	0	0	0	0	0	0	0	0	0	0	0	0	0	0	0
305	3053	1	urban	urban governorate	female	No Disablity	yes	yes	no	no	yes	no	no	no	no	The child is not transeferred for suspected delay	High School and technical	1	Wife of HH head	Does not work does not look for work	17	university	HH Head	15 to less than 18	0	0	0	0	0	0	0	0	0	0	0	0	0	0	0	0	0	0	0	0	0	0	0	0	0
306	3064	1	urban	urban governorate	male	No Disablity	no	yes	no	no	yes	no	no	no	no	The child is not transeferred for suspected delay	university	2	Wife of HH head	Does not work does not look for work	27.6	university	HH Head	18 to less than 35	0	0	0	0	0	0	0	0	0	0	0	0	0	0	0	0	0	0	0	0	0	0	0	0	0
306	3065	1	urban	urban governorate	male	No Disablity	no	yes	no	no	yes	no	no	no	no	The child is not transeferred for suspected delay	university	2	Wife of HH head	Does not work does not look for work	34.9	university	HH Head	18 to less than 35	0	0	0	0	0	0	0	0	0	0	0	0	0	0	0	0	0	0	0	0	0	0	0	0	0
307	3073	1	urban	urban governorate	male	No Disablity	no	yes	no	no	no	no	no	no	no	The child is not transeferred for suspected delay	High School and technical	2	Wife of HH head	Does not work does not look for work	21.8	High School and technical	HH Head	18 to less than 35	0	0	0	0	0	0	0	0	0	0	0	0	0	0	0	0	0	0	0	0	0	0	0	0	0
307	3074	1	urban	urban governorate	male	No Disablity	no	yes	no	no	no	no	no	no	no	The child is not transeferred for suspected delay	High School and technical	2	Wife of HH head	Does not work does not look for work	23.7	High School and technical	HH Head	18 to less than 35	0	0	0	0	0	0	0	0	0	0	0	0	0	0	0	0	0	0	0	0	0	0	0	0	0
308	3083	1	urban	urban governorate	male	No Disablity	no	yes	no	no	yes	no	no	no	no	The child is not transeferred for suspected delay	university	2	Wife of HH head	Does not work does not look for work	28.3	university	HH Head	18 to less than 35	0	0	0	0	0	0	0	0	0	0	0	0	0	0	0	0	0	0	0	0	0	0	0	0	0
308	3084	1	urban	urban governorate	male	No Disablity	no	yes	no	no	no	no	no	no	no	The child is not transeferred for suspected delay	university	2	Wife of HH head	Does not work does not look for work	30.4	university	HH Head	18 to less than 35	0	0	0	0	0	0	0	0	0	0	0	0	0	0	0	0	0	0	0	0	0	0	0	0	0
309	3093	1	urban	urban governorate	female	No Disablity	no	yes	no	no	no	no	no	no	no	The child is not transeferred for suspected delay	Illeterate	2	Wife of HH head	Does not work does not look for work	21.8	Illeterate	HH Head	18 to less than 35	0	0	0	0	0	0	0	0	0	0	0	0	0	0	0	0	0	0	0	0	0	0	0	0	0
309	3094	1	urban	urban governorate	male	No Disablity	no	yes	no	no	yes	no	no	yes	no	The child is not transeferred for suspected delay	Illeterate	2	Wife of HH head	Does not work does not look for work	22.8	Illeterate	HH Head	18 to less than 35	0	0	0	0	0	0	0	0	0	0	0	0	0	0	0	0	0	0	0	0	0	0	0	0	0
310	3103	1	urban	urban governorate	male	No Disablity	no	yes	no	no	no	no	no	no	no	The child is not transeferred for suspected delay	university	1	Wife of HH head	Does not work does not look for work	27.7	university	HH Head	18 to less than 35	0	0	0	0	0	0	0	0	0	0	0	0	0	0	0	0	0	0	0	0	0	0	0	0	0
311	3113	1	urban	urban governorate	male	No Disablity	no	no	no	no	no	no	no	no	no	The child is not transeferred for suspected delay	university	1	Wife of HH head	Does not work does not look for work	35.8	university	HH Head	35 to less than 40	0	0	0	0	0	0	0	0	0	0	0	0	0	0	0	0	0	0	0	0	0	0	0	0	0
312	3125	1	urban	urban governorate	female	No Disablity	no	yes	no	no	yes	no	no	no	no	The child is not transeferred for suspected delay	Illeterate	3	Wife of HH head	Does not work does not look for work	22	Illeterate	HH Head	18 to less than 35	0	0	0	0	0	0	0	0	0	0	0	0	0	0	0	0	0	0	0	0	0	0	0	0	0
312	3126	1	urban	urban governorate	male	No Disablity	no	yes	no	no	yes	no	no	yes	no	The child is not transeferred for suspected delay	Illeterate	3	Wife of HH head	Does not work does not look for work	22	Illeterate	HH Head	18 to less than 35	0	0	0	0	0	0	0	0	0	0	0	0	0	0	0	0	0	0	0	0	0	0	0	0	0
312	3127	1	urban	urban governorate	female	No Disablity	no	yes	no	no	no	no	no	no	no	The child is not transeferred for suspected delay	Illeterate	3	Wife of HH head	Does not work does not look for work	23.2	Illeterate	HH Head	18 to less than 35	0	0	0	0	0	0	0	0	0	0	0	0	0	0	0	0	0	0	0	0	0	0	0	0	0
313	3133	1	urban	urban governorate	female	No Disablity	no	yes	no	yes	yes	no	no	no	no	The child is not transeferred for suspected delay	university	2	Wife of HH head	work (paid-unpaid-his own-employer)	31.6	university	HH Head	18 to less than 35	0	0	0	0	0	0	0	0	0	0	0	0	0	0	0	0	0	0	0	0	0	0	0	0	0
313	3134	1	urban	urban governorate	female	No Disablity	no	yes	no	no	yes	no	no	no	no	The child is not transeferred for suspected delay	university	2	Wife of HH head	work (paid-unpaid-his own-employer)	34.3	university	HH Head	18 to less than 35	0	0	0	0	0	0	0	0	0	0	0	0	0	0	0	0	0	0	0	0	0	0	0	0	0
314	3143	1	urban	urban governorate	male	No Disablity	no	yes	no	yes	yes	no	no	yes	no	The child is transferred for suspected delay	High School and technical	3	Wife of HH head	Does not work does not look for work	24.3	Illeterate	HH Head	18 to less than 35	0	0	0	0	0	0	0	0	0	0	yes	yes	yes	yes	0	0	0	0	0	0	0	0	0	0	0
314	3144	1	urban	urban governorate	female	No Disablity	no	yes	no	no	no	no	no	no	no	The child is not transeferred for suspected delay	High School and technical	3	Wife of HH head	Does not work does not look for work	24.3	Illeterate	HH Head	18 to less than 35	0	0	0	0	0	0	0	0	0	0	0	0	0	0	0	0	0	0	0	0	0	0	0	0	0
314	3145	1	urban	urban governorate	male	No Disablity	no	yes	no	no	no	no	no	no	no	The child is not transeferred for suspected delay	High School and technical	3	Wife of HH head	Does not work does not look for work	26.8	Illeterate	HH Head	18 to less than 35	0	0	0	0	0	0	0	0	0	0	0	0	0	0	0	0	0	0	0	0	0	0	0	0	0
315	3153	1	urban	urban governorate	female	No Disablity	no	yes	no	no	no	no	no	no	no	The child is not transeferred for suspected delay	Above intermediate	1	Wife of HH head	Does not work does not look for work	25.5	High School and technical	HH Head	18 to less than 35	0	0	0	0	0	0	0	0	0	0	0	0	0	0	0	0	0	0	0	0	0	0	0	0	0
316	3164	1	urban	urban governorate	male	No Disablity	no	yes	no	no	no	no	no	no	yes	The child is not transeferred for suspected delay	Illeterate	1	Wife of HH head	Does not work does not look for work	18	Illeterate	HH Head	18 to less than 35	0	0	0	0	0	0	0	0	0	0	0	0	0	0	0	0	0	0	0	0	0	0	0	0	0
317	3173	1	urban	urban governorate	male	No Disablity	no	yes	no	no	no	no	no	no	no	The child is not transeferred for suspected delay	university	3	Wife of HH head	Does not work does not look for work	27.7	university	HH Head	18 to less than 35	0	0	0	0	0	0	0	0	0	0	0	0	0	0	0	0	0	0	0	0	0	0	0	0	0
317	3174	1	urban	urban governorate	female	No Disablity	no	yes	no	no	no	no	no	no	no	The child is not transeferred for suspected delay	university	3	Wife of HH head	Does not work does not look for work	28.8	university	HH Head	18 to less than 35	0	0	0	0	0	0	0	0	0	0	0	0	0	0	0	0	0	0	0	0	0	0	0	0	0
317	3175	1	urban	urban governorate	female	No Disablity	no	yes	no	no	yes	no	no	no	no	The child is not transeferred for suspected delay	university	3	Wife of HH head	Does not work does not look for work	32.8	university	HH Head	18 to less than 35	0	0	0	0	0	0	0	0	0	0	0	0	0	0	0	0	0	0	0	0	0	0	0	0	0
318	3183	1	urban	urban governorate	female	No Disablity	no	yes	no	no	yes	no	no	no	yes	The child is not transeferred for suspected delay	university	2	Wife of HH head	Does not work does not look for work	23.2	university	HH Head	18 to less than 35	0	0	0	0	0	0	0	0	0	0	0	0	0	0	0	0	0	0	0	0	0	0	0	0	0
318	3184	1	urban	urban governorate	male	No Disablity	no	yes	no	yes	yes	no	no	yes	yes	The child is not transeferred for suspected delay	university	2	Wife of HH head	Does not work does not look for work	23.2	university	HH Head	18 to less than 35	0	0	0	0	0	0	0	0	0	0	0	0	0	0	0	0	0	0	0	0	0	0	0	0	0
319	3194	1	urban	urban governorate	male	No Disablity	yes	no	no	no	yes	no	no	no	no	The child is not transeferred for suspected delay	High School and technical	1	Wife of HH head	Does not work does not look for work	33.1	university	HH Head	18 to less than 35	0	0	0	0	0	0	0	0	0	0	0	0	0	0	0	0	0	0	0	0	0	0	0	0	0
320	3205	1	urban	urban governorate	male	No Disablity	no	no	no	no	yes	no	no	yes	no	The child is not transeferred for suspected delay	Read and write	1	Wife of HH head	Does not work does not look for work	27.3	university	HH Head	18 to less than 35	0	0	0	0	0	0	0	0	0	0	0	0	0	0	0	0	0	0	0	0	0	0	0	0	0
321	3213	1	urban	urban governorate	female	No Disablity	no	yes	no	no	yes	no	no	no	no	The child is not transeferred for suspected delay	university	2	Wife of HH head	Does not work does not look for work	26.8	university	HH Head	18 to less than 35	0	0	0	0	0	0	0	0	0	0	0	0	0	0	0	0	0	0	0	0	0	0	0	0	0
321	3214	1	urban	urban governorate	female	No Disablity	no	yes	no	no	yes	no	no	no	no	The child is not transeferred for suspected delay	university	2	Wife of HH head	Does not work does not look for work	28.3	university	HH Head	18 to less than 35	0	0	0	0	0	0	0	0	0	0	0	0	0	0	0	0	0	0	0	0	0	0	0	0	0
322	3226	1	urban	urban governorate	female	No Disablity	no	yes	no	no	yes	no	no	no	no	The child is not transeferred for suspected delay	university	1	Wife of HH head	work (paid-unpaid-his own-employer)	31.3	Above intermediate	HH Head	18 to less than 35	0	0	0	0	0	0	0	0	0	0	0	0	0	0	0	0	0	0	0	0	0	0	0	0	0
323	3235	1	urban	urban governorate	female	No Disablity	no	no	no	no	no	no	no	no	no	The child is not transeferred for suspected delay	Illeterate	2	Wife of HH head	Does not work does not look for work	29.4	Illeterate	HH Head	18 to less than 35	0	0	0	0	0	0	0	0	0	0	0	0	0	0	0	0	0	0	0	0	0	0	0	0	0
323	3236	1	urban	urban governorate	female	No Disablity	no	no	no	no	no	no	no	no	no	The child is not transeferred for suspected delay	Illeterate	2	Wife of HH head	Does not work does not look for work	37.4	Illeterate	HH Head	35 to less than 40	0	0	0	0	0	0	0	0	0	0	0	0	0	0	0	0	0	0	0	0	0	0	0	0	0
324	3243	1	urban	urban governorate	female	No Disablity	no	yes	no	no	no	no	no	no	no	The child is not transeferred for suspected delay	university	1	Wife of HH head	Does not work does not look for work	24.8	university	HH Head	18 to less than 35	0	0	0	0	0	0	0	0	0	0	0	0	0	0	0	0	0	0	0	0	0	0	0	0	0
325	3253	1	urban	urban governorate	female	No Disablity	no	yes	no	no	no	no	no	no	no	The child is not transeferred for suspected delay	university	4	Wife of HH head	work (paid-unpaid-his own-employer)	25.2	university	HH Head	18 to less than 35	0	0	0	0	0	0	0	0	0	0	0	0	0	0	0	0	0	0	0	0	0	0	0	0	0
325	3254	1	urban	urban governorate	female	No Disablity	no	yes	no	no	no	no	no	no	no	The child is not transeferred for suspected delay	university	4	Wife of HH head	work (paid-unpaid-his own-employer)	25.2	university	HH Head	18 to less than 35	0	0	0	0	0	0	0	0	0	0	0	0	0	0	0	0	0	0	0	0	0	0	0	0	0
325	3255	1	urban	urban governorate	female	No Disablity	no	yes	no	no	no	no	no	no	no	The child is not transeferred for suspected delay	university	4	Wife of HH head	work (paid-unpaid-his own-employer)	27.3	university	HH Head	18 to less than 35	0	0	0	0	0	0	0	0	0	0	0	0	0	0	0	0	0	0	0	0	0	0	0	0	0
325	3256	1	urban	urban governorate	male	No Disablity	no	yes	no	yes	no	no	no	yes	no	The child is not transeferred for suspected delay	university	4	Wife of HH head	work (paid-unpaid-his own-employer)	29.2	university	HH Head	18 to less than 35	0	0	0	0	0	0	0	0	0	0	0	0	0	0	0	0	0	0	0	0	0	0	0	0	0
326	3265	1	urban	urban governorate	female	No Disablity	no	no	no	no	yes	no	no	no	no	The child is not transeferred for suspected delay	university	1	Wife of HH head	work (paid-unpaid-his own-employer)	31.2	Above intermediate	HH Head	18 to less than 35	0	0	0	0	0	0	0	0	0	0	0	0	0	0	0	0	0	0	0	0	0	0	0	0	0
327	3275	1	urban	urban governorate	male	No Disablity	no	yes	no	no	no	no	no	no	no	The child is not transeferred for suspected delay	university	1	Wife of HH head	work (paid-unpaid-his own-employer)	36.8	university	HH Head	35 to less than 40	0	0	0	0	0	0	0	0	0	0	0	0	0	0	0	0	0	0	0	0	0	0	0	0	0
328	3285	1	urban	urban governorate	female	No Disablity	no	no	no	no	no	no	no	no	no	The child is not transeferred for suspected delay	university	2	Wife of HH head	Does not work does not look for work	25.4	university	HH Head	18 to less than 35	0	0	0	0	0	0	0	0	0	0	0	0	0	0	0	0	0	0	0	0	0	0	0	0	0
328	3286	1	urban	urban governorate	male	No Disablity	no	no	no	no	yes	no	no	no	no	The child is not transeferred for suspected delay	university	2	Wife of HH head	Does not work does not look for work	28.2	university	HH Head	18 to less than 35	0	0	0	0	0	0	0	0	0	0	0	0	0	0	0	0	0	0	0	0	0	0	0	0	0
329	3294	1	urban	urban governorate	male	No Disablity	no	no	no	no	no	no	no	no	no	The child is not transeferred for suspected delay	High School and technical	1	Wife of HH head	Does not work does not look for work	36.3	university	HH Head	35 to less than 40	0	0	0	0	0	0	0	0	0	0	0	0	0	0	0	0	0	0	0	0	0	0	0	0	0
330	3303	1	urban	urban governorate	male	No Disablity	no	yes	no	no	no	no	no	no	no	The child is not transeferred for suspected delay	High School and technical	3	Wife of HH head	Does not work does not look for work	12	Illeterate	HH Head	less than 15	0	0	0	0	0	0	0	0	0	0	0	0	0	0	0	0	0	0	0	0	0	0	0	0	0
330	3304	1	urban	urban governorate	male	Disable	no	yes	no	no	no	yes	yes	yes	no	The child is transferred for suspected delay	High School and technical	3	Wife of HH head	Does not work does not look for work	15	Illeterate	HH Head	15 to less than 18	yes	yes	yes	yes	yes	yes	yes	yes	yes	yes	yes	yes	yes	yes	yes	yes	yes	yes	yes	yes	yes	yes	0	0	0
330	3305	1	urban	urban governorate	female	No Disablity	no	yes	no	no	no	no	no	no	no	The child is not transeferred for suspected delay	High School and technical	3	Wife of HH head	Does not work does not look for work	19.9	Illeterate	HH Head	18 to less than 35	0	0	0	0	0	0	0	0	0	0	0	0	0	0	0	0	0	0	0	0	0	0	0	0	0
331	3313	1	urban	urban governorate	female	No Disablity	no	yes	no	no	yes	no	no	no	yes	The child is not transeferred for suspected delay	Illeterate	3	Wife of HH head	Does not work does not look for work	17.6	Illeterate	HH Head	15 to less than 18	0	0	0	0	0	0	0	0	0	0	0	0	0	0	0	0	0	0	0	0	0	0	0	0	0
331	3314	1	urban	urban governorate	female	No Disablity	no	yes	no	no	yes	no	yes	no	yes	The child is not transeferred for suspected delay	Illeterate	3	Wife of HH head	Does not work does not look for work	21.8	Illeterate	HH Head	18 to less than 35	0	0	0	0	0	0	0	0	0	0	0	0	0	0	0	0	0	0	0	0	0	0	0	0	0
331	3315	1	urban	urban governorate	female	No Disablity	no	yes	no	no	yes	no	yes	no	no	The child is transferred for suspected delay	Illeterate	3	Wife of HH head	Does not work does not look for work	23.6	Illeterate	HH Head	18 to less than 35	0	0	0	0	0	0	0	0	0	0	0	0	0	0	0	0	0	0	0	yes	0	0	0	0	0
332	3323	1	urban	urban governorate	female	No Disablity	no	no	no	no	yes	no	no	no	no	The child is not transeferred for suspected delay	Illeterate	3	Wife of HH head	Does not work does not look for work	18.8	Prep	HH Head	18 to less than 35	0	0	0	0	0	0	0	0	0	0	0	0	0	0	0	0	0	0	0	0	0	0	0	0	0
332	3324	1	urban	urban governorate	female	No Disablity	no	no	no	no	yes	no	no	no	no	The child is not transeferred for suspected delay	Illeterate	3	Wife of HH head	Does not work does not look for work	20.8	Prep	HH Head	18 to less than 35	0	0	0	0	0	0	0	0	0	0	0	0	0	0	0	0	0	0	0	0	0	0	0	0	0
332	3325	1	urban	urban governorate	male	No Disablity	no	no	no	no	yes	no	no	no	no	The child is not transeferred for suspected delay	Illeterate	3	Wife of HH head	Does not work does not look for work	27.3	Prep	HH Head	18 to less than 35	0	0	0	0	0	0	0	0	0	0	0	0	0	0	0	0	0	0	0	0	0	0	0	0	0
333	3335	1	urban	urban governorate	female	No Disablity	no	yes	no	no	no	no	no	no	no	The child is not transeferred for suspected delay	Illeterate	2	Wife of HH head	Does not work does not look for work	40.4	Read and write	HH Head	40 +	0	0	0	0	0	0	0	0	0	0	0	0	0	0	0	0	0	0	0	0	0	0	0	0	0
333	3336	1	urban	urban governorate	male	No Disablity	no	yes	no	no	yes	no	no	no	no	The child is not transeferred for suspected delay	Illeterate	2	Wife of HH head	Does not work does not look for work	45.5	Read and write	HH Head	40 +	0	0	0	0	0	0	0	0	0	0	0	0	0	0	0	0	0	0	0	0	0	0	0	0	0
334	3343	1	urban	urban governorate	male	No Disablity	no	yes	no	no	yes	no	no	no	no	The child is not transeferred for suspected delay	university	1	Wife of HH head	work (paid-unpaid-his own-employer)	25.8	university	HH Head	18 to less than 35	0	0	0	0	0	0	0	0	0	0	0	0	0	0	0	0	0	0	0	0	0	0	0	0	0
335	3355	1	urban	urban governorate	female	No Disablity	no	yes	no	no	yes	no	no	no	no	The child is not transeferred for suspected delay	High School and technical	2	Wife of HH head	work (paid-unpaid-his own-employer)	28.6	High School and technical	HH Head	18 to less than 35	0	0	0	0	0	0	0	0	0	0	0	0	0	0	0	0	0	0	0	0	0	0	0	0	0
335	3356	1	urban	urban governorate	female	No Disablity	no	yes	no	no	yes	no	no	no	no	The child is not transeferred for suspected delay	High School and technical	2	Wife of HH head	work (paid-unpaid-his own-employer)	29.7	High School and technical	HH Head	18 to less than 35	0	0	0	0	0	0	0	0	0	0	0	0	0	0	0	0	0	0	0	0	0	0	0	0	0
336	3365	1	urban	urban governorate	male	No Disablity	no	no	no	no	no	no	no	no	no	The child is not transeferred for suspected delay	Read and write	1	Wife of HH head	Does not work does not look for work	27.6	Prep	HH Head	18 to less than 35	0	0	0	0	0	0	0	0	0	0	0	0	0	0	0	0	0	0	0	0	0	0	0	0	0
337	3373	1	urban	urban governorate	male	No Disablity	no	yes	no	yes	no	no	no	yes	no	The child is not transeferred for suspected delay	High School and technical	2	Wife of HH head	Does not work does not look for work	24.4	High School and technical	HH Head	18 to less than 35	0	0	0	0	0	0	0	0	0	0	0	0	0	0	0	0	0	0	0	0	0	0	0	0	0
337	3374	1	urban	urban governorate	male	No Disablity	no	yes	no	yes	no	no	no	yes	no	The child is not transeferred for suspected delay	High School and technical	2	Wife of HH head	Does not work does not look for work	27.7	High School and technical	HH Head	18 to less than 35	0	0	0	0	0	0	0	0	0	0	0	0	0	0	0	0	0	0	0	0	0	0	0	0	0
338	3385	1	urban	urban governorate	male	No Disablity	no	yes	no	no	no	no	no	no	no	The child is not transeferred for suspected delay	Above intermediate	2	Wife of HH head	Does not work does not look for work	24.2	Above intermediate	HH Head	18 to less than 35	0	0	0	0	0	0	0	0	0	0	0	0	0	0	0	0	0	0	0	0	0	0	0	0	0
338	3386	1	urban	urban governorate	female	No Disablity	no	no	no	no	yes	no	no	no	no	The child is not transeferred for suspected delay	Above intermediate	2	Wife of HH head	Does not work does not look for work	31.7	Above intermediate	HH Head	18 to less than 35	0	0	0	0	0	0	0	0	0	0	0	0	0	0	0	0	0	0	0	0	0	0	0	0	0
339	3394	1	urban	urban governorate	female	No Disablity	no	no	no	no	yes	no	no	no	no	The child is not transeferred for suspected delay	university	3	Wife of HH head	Does not work does not look for work	29.3	university	HH Head	18 to less than 35	0	0	0	0	0	0	0	0	0	0	0	0	0	0	0	0	0	0	0	0	0	0	0	0	0
339	3395	1	urban	urban governorate	male	No Disablity	no	yes	no	no	no	no	no	no	no	The child is not transeferred for suspected delay	university	3	Wife of HH head	Does not work does not look for work	33.3	university	HH Head	18 to less than 35	0	0	0	0	0	0	0	0	0	0	0	0	0	0	0	0	0	0	0	0	0	0	0	0	0
339	3396	1	urban	urban governorate	female	No Disablity	no	yes	no	no	no	no	no	no	no	The child is not transeferred for suspected delay	university	3	Wife of HH head	Does not work does not look for work	34.7	university	HH Head	18 to less than 35	0	0	0	0	0	0	0	0	0	0	0	0	0	0	0	0	0	0	0	0	0	0	0	0	0
340	3403	1	urban	urban governorate	female	No Disablity	no	no	no	no	yes	no	no	no	no	The child is not transeferred for suspected delay	Above intermediate	3	Wife of HH head	Does not work does not look for work	23	university	HH Head	18 to less than 35	0	0	0	0	0	0	0	0	0	0	0	0	0	0	0	0	0	0	0	0	0	0	0	0	0
340	3404	1	urban	urban governorate	female	No Disablity	no	no	no	no	yes	no	no	no	no	The child is not transeferred for suspected delay	Above intermediate	3	Wife of HH head	Does not work does not look for work	25.9	university	HH Head	18 to less than 35	0	0	0	0	0	0	0	0	0	0	0	0	0	0	0	0	0	0	0	0	0	0	0	0	0
340	3405	1	urban	urban governorate	male	No Disablity	no	no	no	no	yes	no	no	no	no	The child is not transeferred for suspected delay	Above intermediate	3	Wife of HH head	Does not work does not look for work	28.5	university	HH Head	18 to less than 35	0	0	0	0	0	0	0	0	0	0	0	0	0	0	0	0	0	0	0	0	0	0	0	0	0
341	3415	1	urban	urban governorate	male	Disable	no	no	no	no	no	no	no	yes	no	The child is transferred for suspected delay	Illeterate	2	Wife of HH head	Does not work does not look for work	25.7	High School and technical	HH Head	18 to less than 35	0	0	0	yes	yes	yes	yes	yes	yes	yes	yes	yes	0	0	0	0	0	0	0	0	0	0	0	0	0
341	3416	1	urban	urban governorate	female	No Disablity	no	no	no	no	no	no	no	no	yes	The child is not transeferred for suspected delay	Illeterate	2	Wife of HH head	Does not work does not look for work	31.6	High School and technical	HH Head	18 to less than 35	0	0	0	0	0	0	0	0	0	0	0	0	0	0	0	0	0	0	0	0	0	0	0	0	0
342	3424	1	urban	urban governorate	female	No Disablity	no	yes	no	no	no	no	no	no	no	The child is not transeferred for suspected delay	university	2	Wife of HH head	Does not work does not look for work	24.9	university	HH Head	18 to less than 35	0	0	0	0	0	0	0	0	0	0	0	0	0	0	0	0	0	0	0	0	0	0	0	0	0
342	3425	1	urban	urban governorate	male	No Disablity	no	yes	no	no	no	no	no	no	no	The child is not transeferred for suspected delay	university	2	Wife of HH head	Does not work does not look for work	32.3	university	HH Head	18 to less than 35	0	0	0	0	0	0	0	0	0	0	0	0	0	0	0	0	0	0	0	0	0	0	0	0	0
343	3433	1	urban	urban governorate	male	No Disablity	no	no	no	no	yes	no	no	no	no	The child is not transeferred for suspected delay	university	3	Wife of HH head	Does not work does not look for work	23.8	university	HH Head	18 to less than 35	0	0	0	0	0	0	0	0	0	0	0	0	0	0	0	0	0	0	0	0	0	0	0	0	0
343	3434	1	urban	urban governorate	male	No Disablity	no	no	no	no	yes	no	no	no	no	The child is not transeferred for suspected delay	university	3	Wife of HH head	Does not work does not look for work	26.7	university	HH Head	18 to less than 35	0	0	0	0	0	0	0	0	0	0	0	0	0	0	0	0	0	0	0	0	0	0	0	0	0
343	3435	1	urban	urban governorate	female	No Disablity	no	no	no	no	yes	no	no	no	no	The child is not transeferred for suspected delay	university	3	Wife of HH head	Does not work does not look for work	30.1	university	HH Head	18 to less than 35	0	0	0	0	0	0	0	0	0	0	0	0	0	0	0	0	0	0	0	0	0	0	0	0	0
344	3443	1	urban	urban governorate	male	No Disablity	no	no	no	no	no	no	no	no	no	The child is not transeferred for suspected delay	Illeterate	3	Wife of HH head	Does not work does not look for work	17.4	Read and write	HH Head	15 to less than 18	0	0	0	0	0	0	0	0	0	0	0	0	0	0	0	0	0	0	0	0	0	0	0	0	0
344	3444	1	urban	urban governorate	female	No Disablity	no	no	no	no	no	no	no	no	no	The child is not transeferred for suspected delay	Illeterate	3	Wife of HH head	Does not work does not look for work	18.4	Read and write	HH Head	18 to less than 35	0	0	0	0	0	0	0	0	0	0	0	0	0	0	0	0	0	0	0	0	0	0	0	0	0
344	3445	1	urban	urban governorate	female	No Disablity	no	no	no	no	no	no	no	no	no	The child is not transeferred for suspected delay	Illeterate	3	Wife of HH head	Does not work does not look for work	23.1	Read and write	HH Head	18 to less than 35	0	0	0	0	0	0	0	0	0	0	0	0	0	0	0	0	0	0	0	0	0	0	0	0	0
345	3453	1	urban	urban governorate	male	No Disablity	no	yes	no	no	yes	no	no	yes	no	The child is not transeferred for suspected delay	university	2	Wife of HH head	Does not work does not look for work	27	university	HH Head	18 to less than 35	0	0	0	0	0	0	0	0	0	0	0	0	0	0	0	0	0	0	0	0	0	0	0	0	0
345	3454	1	urban	urban governorate	male	No Disablity	no	yes	no	no	yes	no	no	no	no	The child is not transeferred for suspected delay	university	2	Wife of HH head	Does not work does not look for work	28.3	university	HH Head	18 to less than 35	0	0	0	0	0	0	0	0	0	0	0	0	0	0	0	0	0	0	0	0	0	0	0	0	0
346	3466	1	urban	urban governorate	male	No Disablity	no	no	no	no	no	no	no	no	no	The child is not transeferred for suspected delay	Illeterate	1	Wife of HH head	Does not work does not look for work	33.4	Illeterate	HH Head	18 to less than 35	0	0	0	0	0	0	0	0	0	0	0	0	0	0	0	0	0	0	0	0	0	0	0	0	0
347	3473	1	urban	urban governorate	male	No Disablity	no	yes	no	no	no	no	no	no	no	The child is not transeferred for suspected delay	university	2	Wife of HH head	Does not work does not look for work	26.3	university	HH Head	18 to less than 35	0	0	0	0	0	0	0	0	0	0	0	0	0	0	0	0	0	0	0	0	0	0	0	0	0
347	3474	1	urban	urban governorate	female	No Disablity	no	yes	no	no	no	no	no	no	no	The child is not transeferred for suspected delay	university	2	Wife of HH head	Does not work does not look for work	29.4	university	HH Head	18 to less than 35	0	0	0	0	0	0	0	0	0	0	0	0	0	0	0	0	0	0	0	0	0	0	0	0	0
348	3485	1	urban	urban governorate	male	No Disablity	no	no	no	no	yes	no	no	no	no	The child is transferred for suspected delay	university	1	Wife of HH head	Does not work does not look for work	29.8	university	HH Head	18 to less than 35	0	0	0	0	0	0	0	0	0	0	0	0	0	0	0	0	0	0	0	0	0	0	0	0	0
349	3493	1	urban	urban governorate	female	No Disablity	no	yes	no	no	yes	no	no	no	no	The child is not transeferred for suspected delay	university	2	Wife of HH head	Does not work does not look for work	33.3	university	HH Head	18 to less than 35	0	0	0	0	0	0	0	0	0	0	0	0	0	0	0	0	0	0	0	0	0	0	0	0	0
349	3494	1	urban	urban governorate	male	No Disablity	no	yes	no	no	yes	no	no	no	no	The child is not transeferred for suspected delay	university	2	Wife of HH head	Does not work does not look for work	38.4	university	HH Head	35 to less than 40	0	0	0	0	0	0	0	0	0	0	0	0	0	0	0	0	0	0	0	0	0	0	0	0	0
350	3503	1	urban	urban governorate	female	No Disablity	no	no	no	no	no	no	no	no	no	The child is not transeferred for suspected delay	university	3	Wife of HH head	Does not work does not look for work	21.9	university	HH Head	18 to less than 35	0	0	0	0	0	0	0	0	0	0	0	0	0	0	0	0	0	0	0	0	0	0	0	0	0
350	3504	1	urban	urban governorate	male	No Disablity	no	no	no	no	no	no	no	no	no	The child is not transeferred for suspected delay	university	3	Wife of HH head	Does not work does not look for work	24.5	university	HH Head	18 to less than 35	0	0	0	0	0	0	0	0	0	0	0	0	0	0	0	0	0	0	0	0	0	0	0	0	0
350	3505	1	urban	urban governorate	female	No Disablity	no	no	no	يصعب التحديد (ي ت	no	no	no	no	no	The child is not transeferred for suspected delay	university	3	Wife of HH head	Does not work does not look for work	29	university	HH Head	18 to less than 35	0	0	0	0	0	0	0	0	0	0	0	0	0	0	0	0	0	0	0	0	0	0	0	0	0
351	3514	1	urban	urban governorate	male	No Disablity	no	no	no	no	no	no	no	no	no	The child is not transeferred for suspected delay	Illeterate	1	Wife of HH head	Does not work does not look for work	15	Illeterate	HH Head	15 to less than 18	0	0	0	0	0	0	0	0	0	0	0	0	0	0	0	0	0	0	0	0	0	0	0	0	0
352	3523	1	urban	urban governorate	male	No Disablity	no	yes	no	no	no	no	no	no	no	The child is not transeferred for suspected delay	university	3	Wife of HH head	Does not work does not look for work	27.1	university	HH Head	18 to less than 35	0	0	0	0	0	0	0	0	0	0	0	0	0	0	0	0	0	0	0	0	0	0	0	0	0
352	3524	1	urban	urban governorate	female	No Disablity	no	yes	no	no	no	no	no	no	no	The child is not transeferred for suspected delay	university	3	Wife of HH head	Does not work does not look for work	29	university	HH Head	18 to less than 35	0	0	0	0	0	0	0	0	0	0	0	0	0	0	0	0	0	0	0	0	0	0	0	0	0
352	3525	1	urban	urban governorate	male	No Disablity	no	yes	no	no	no	no	no	no	no	The child is not transeferred for suspected delay	university	3	Wife of HH head	Does not work does not look for work	35.7	university	HH Head	35 to less than 40	0	0	0	0	0	0	0	0	0	0	0	0	0	0	0	0	0	0	0	0	0	0	0	0	0
353	3534	1	urban	urban governorate	female	No Disablity	no	no	no	no	yes	no	no	no	no	The child is not transeferred for suspected delay	High School and technical	2	Wife of HH head	Does not work does not look for work	27.3	Illeterate	HH Head	18 to less than 35	0	0	0	0	0	0	0	0	0	0	0	0	0	0	0	0	0	0	0	0	0	0	0	0	0
353	3535	1	urban	urban governorate	male	No Disablity	no	no	no	no	yes	no	no	no	no	The child is not transeferred for suspected delay	High School and technical	2	Wife of HH head	Does not work does not look for work	31.8	Illeterate	HH Head	18 to less than 35	0	0	0	0	0	0	0	0	0	0	0	0	0	0	0	0	0	0	0	0	0	0	0	0	0
354	3546	1	urban	urban governorate	female	No Disablity	no	yes	no	no	no	no	no	no	no	The child is not transeferred for suspected delay	Illeterate	2	Wife of HH head	Does not work does not look for work	30.3	Illeterate	HH Head	18 to less than 35	0	0	0	0	0	0	0	0	0	0	0	0	0	0	0	0	0	0	0	0	0	0	0	0	0
354	3547	1	urban	urban governorate	female	No Disablity	no	yes	no	no	no	no	no	no	no	The child is not transeferred for suspected delay	Illeterate	2	Wife of HH head	Does not work does not look for work	32.7	Illeterate	HH Head	18 to less than 35	0	0	0	0	0	0	0	0	0	0	0	0	0	0	0	0	0	0	0	0	0	0	0	0	0
355	3554	1	urban	urban governorate	female	Disable	no	yes	no	no	no	no	no	yes	no	The child is transferred for suspected delay	High School and technical	1	Wife of HH head	Does not work does not look for work	16.3	Illeterate	HH Head	15 to less than 18	0	0	yes	yes	0	0	yes	0	0	0	yes	yes	0	0	0	0	0	0	0	0	0	0	0	0	0
356	3563	1	urban	urban governorate	female	No Disablity	no	no	no	no	yes	no	no	yes	no	The child is not transeferred for suspected delay	Illeterate	4	Wife of HH head	Does not work does not look for work	26.1	Illeterate	HH Head	18 to less than 35	0	0	0	0	0	0	0	0	0	0	0	0	0	0	0	0	0	0	0	0	0	0	0	0	0
356	3564	1	urban	urban governorate	female	No Disablity	no	no	no	no	yes	no	no	yes	no	The child is not transeferred for suspected delay	Illeterate	4	Wife of HH head	Does not work does not look for work	27.3	Illeterate	HH Head	18 to less than 35	0	0	0	0	0	0	0	0	0	0	0	0	0	0	0	0	0	0	0	0	0	0	0	0	0
356	3565	1	urban	urban governorate	male	No Disablity	no	yes	no	no	yes	no	no	yes	no	The child is not transeferred for suspected delay	Illeterate	4	Wife of HH head	Does not work does not look for work	31.7	Illeterate	HH Head	18 to less than 35	0	0	0	0	0	0	0	0	0	0	0	0	0	0	0	0	0	0	0	0	0	0	0	0	0
356	3566	1	urban	urban governorate	male	No Disablity	no	yes	no	no	yes	no	no	yes	no	The child is not transeferred for suspected delay	Illeterate	4	Wife of HH head	Does not work does not look for work	33.2	Illeterate	HH Head	18 to less than 35	0	0	0	0	0	0	0	0	0	0	0	0	0	0	0	0	0	0	0	0	0	0	0	0	0
357	3573	1	urban	urban governorate	male	No Disablity	no	yes	no	no	yes	no	no	no	no	The child is not transeferred for suspected delay	university	1	Wife of HH head	Does not work does not look for work	25.4	university	HH Head	18 to less than 35	0	0	0	0	0	0	0	0	0	0	0	0	0	0	0	0	0	0	0	0	0	0	0	0	0
358	3585	1	urban	urban governorate	male	No Disablity	no	no	no	no	no	no	no	no	no	The child is not transeferred for suspected delay	High School and technical	1	Wife of HH head	work (paid-unpaid-his own-employer)	25.8	Read and write	HH Head	18 to less than 35	0	0	0	0	0	0	0	0	0	0	0	0	0	0	0	0	0	0	0	0	0	0	0	0	0
359	3594	1	urban	urban governorate	male	No Disablity	no	yes	no	no	no	no	no	yes	no	The child is not transeferred for suspected delay	Primary	1	Wife of HH head	Does not work does not look for work	42.3	Primary	HH Head	40 +	0	0	0	0	0	0	0	0	0	0	0	0	0	0	0	0	0	0	0	0	0	0	0	0	0
360	3603	1	urban	urban governorate	female	No Disablity	no	yes	no	no	no	no	no	no	no	The child is not transeferred for suspected delay	university	2	Wife of HH head	Does not work does not look for work	30.3	university	HH Head	18 to less than 35	0	0	0	0	0	0	0	0	0	0	0	0	0	0	0	0	0	0	0	0	0	0	0	0	0
360	3604	1	urban	urban governorate	male	No Disablity	no	yes	no	no	no	no	no	no	no	The child is not transeferred for suspected delay	university	2	Wife of HH head	Does not work does not look for work	32.3	university	HH Head	18 to less than 35	0	0	0	0	0	0	0	0	0	0	0	0	0	0	0	0	0	0	0	0	0	0	0	0	0
361	3613	1	urban	urban governorate	male	No Disablity	no	no	no	no	yes	no	no	yes	no	The child is not transeferred for suspected delay	High School and technical	3	Wife of HH head	Does not work does not look for work	23.6	Above intermediate	HH Head	18 to less than 35	0	0	0	0	0	0	0	0	0	0	0	0	0	0	0	0	0	0	0	0	0	0	0	0	0
361	3614	1	urban	urban governorate	male	No Disablity	no	yes	no	no	no	no	no	no	no	The child is not transeferred for suspected delay	High School and technical	3	Wife of HH head	Does not work does not look for work	26.3	Above intermediate	HH Head	18 to less than 35	0	0	0	0	0	0	0	0	0	0	0	0	0	0	0	0	0	0	0	0	0	0	0	0	0
361	3615	1	urban	urban governorate	female	No Disablity	no	yes	no	no	no	no	no	no	no	The child is not transeferred for suspected delay	High School and technical	3	Wife of HH head	Does not work does not look for work	29.6	Above intermediate	HH Head	18 to less than 35	0	0	0	0	0	0	0	0	0	0	0	0	0	0	0	0	0	0	0	0	0	0	0	0	0
362	3623	1	urban	urban governorate	male	No Disablity	no	yes	no	no	yes	no	yes	no	no	The child is not transeferred for suspected delay	university	1	Wife of HH head	Does not work does not look for work	30.6	university	HH Head	18 to less than 35	0	0	0	0	0	0	0	0	0	0	0	0	0	0	0	0	0	0	0	0	0	0	0	0	0
363	3633	1	urban	urban governorate	male	No Disablity	no	yes	no	no	yes	no	no	yes	no	The child is not transeferred for suspected delay	High School and technical	2	Wife of HH head	Does not work does not look for work	25.6	Read and write	HH Head	18 to less than 35	0	0	0	0	0	0	0	0	0	0	0	0	0	0	0	0	0	0	0	0	0	0	0	0	0
363	3634	1	urban	urban governorate	female	No Disablity	no	yes	no	no	yes	no	no	yes	no	The child is not transeferred for suspected delay	High School and technical	2	Wife of HH head	Does not work does not look for work	26.6	Read and write	HH Head	18 to less than 35	0	0	0	0	0	0	0	0	0	0	0	0	0	0	0	0	0	0	0	0	0	0	0	0	0
364	3643	1	urban	urban governorate	male	No Disablity	no	no	no	no	no	no	no	no	no	The child is not transeferred for suspected delay	university	3	Wife of HH head	Does not work does not look for work	24.8	university	HH Head	18 to less than 35	0	0	0	0	0	0	0	0	0	0	0	0	0	0	0	0	0	0	0	0	0	0	0	0	0
364	3644	1	urban	urban governorate	male	No Disablity	no	no	no	no	no	no	no	no	no	The child is not transeferred for suspected delay	university	3	Wife of HH head	Does not work does not look for work	28	university	HH Head	18 to less than 35	0	0	0	0	0	0	0	0	0	0	0	0	0	0	0	0	0	0	0	0	0	0	0	0	0
364	3645	1	urban	urban governorate	female	No Disablity	no	no	no	no	yes	no	no	yes	no	The child is not transeferred for suspected delay	university	3	Wife of HH head	Does not work does not look for work	30.5	university	HH Head	18 to less than 35	0	0	0	0	0	0	0	0	0	0	0	0	0	0	0	0	0	0	0	0	0	0	0	0	0
365	3655	1	urban	urban governorate	female	No Disablity	no	no	no	no	no	no	no	no	no	The child is not transeferred for suspected delay	Illeterate	2	Wife of HH head	Does not work does not look for work	27	High School and technical	HH Head	18 to less than 35	0	0	0	0	0	0	0	0	0	0	0	0	0	0	0	0	0	0	0	0	0	0	0	0	0
365	3656	1	urban	urban governorate	female	No Disablity	no	no	no	no	no	no	no	no	no	The child is not transeferred for suspected delay	Illeterate	2	Wife of HH head	Does not work does not look for work	31	High School and technical	HH Head	18 to less than 35	0	0	0	0	0	0	0	0	0	0	0	0	0	0	0	0	0	0	0	0	0	0	0	0	0
366	3663	1	urban	urban governorate	male	No Disablity	no	no	no	no	no	no	no	no	no	The child is not transeferred for suspected delay	university	2	Wife of HH head	work (paid-unpaid-his own-employer)	24.8	university	HH Head	18 to less than 35	0	0	0	0	0	0	0	0	0	0	0	0	0	0	0	0	0	0	0	0	0	0	0	0	0
366	3664	1	urban	urban governorate	male	No Disablity	no	no	no	no	no	no	no	yes	no	The child is not transeferred for suspected delay	university	2	Wife of HH head	work (paid-unpaid-his own-employer)	31.2	university	HH Head	18 to less than 35	0	0	0	0	0	0	0	0	0	0	0	0	0	0	0	0	0	0	0	0	0	0	0	0	0
367	3673	1	urban	urban governorate	male	No Disablity	no	no	no	no	yes	no	no	no	no	The child is not transeferred for suspected delay	university	2	Wife of HH head	Does not work does not look for work	15.6	High School and technical	HH Head	15 to less than 18	0	0	0	0	0	0	0	0	0	0	0	0	0	0	0	0	0	0	0	0	0	0	0	0	0
367	3674	1	urban	urban governorate	female	No Disablity	no	no	no	no	no	no	no	no	no	The child is not transeferred for suspected delay	university	2	Wife of HH head	Does not work does not look for work	18.4	High School and technical	HH Head	18 to less than 35	0	0	0	0	0	0	0	0	0	0	0	0	0	0	0	0	0	0	0	0	0	0	0	0	0
368	3683	1	urban	urban governorate	male	No Disablity	no	no	no	yes	yes	no	no	no	no	The child is not transeferred for suspected delay	university	1	Wife of HH head	work (paid-unpaid-his own-employer)	29.6	university	HH Head	18 to less than 35	0	0	0	0	0	0	0	0	0	0	0	0	0	0	0	0	0	0	0	0	0	0	0	0	0
369	3693	1	urban	urban governorate	male	No Disablity	no	no	no	no	no	no	no	no	no	The child is transferred for suspected delay	university	1	Wife of HH head	work (paid-unpaid-his own-employer)	23.7	university	HH Head	18 to less than 35	yes	yes	yes	yes	yes	yes	yes	yes	yes	yes	yes	yes	yes	yes	yes	yes	yes	yes	yes	yes	yes	yes	yes	yes	yes
370	3703	1	urban	urban governorate	male	No Disablity	no	no	no	no	no	no	no	no	no	The child is not transeferred for suspected delay	4 years istitute	1	Wife of HH head	Does not work does not look for work	23.8	4 years istitute	HH Head	18 to less than 35	0	0	0	0	0	0	0	0	0	0	0	0	0	0	0	0	0	0	0	0	0	0	0	0	0
371	3714	1	urban	urban governorate	male	No Disablity	no	no	no	no	yes	no	no	no	no	The child is not transeferred for suspected delay	Read and write	1	Wife of HH head	Does not work does not look for work	28.1	Read and write	HH Head	18 to less than 35	0	0	0	0	0	0	0	0	0	0	0	0	0	0	0	0	0	0	0	0	0	0	0	0	0
372	3723	1	urban	urban governorate	male	No Disablity	no	no	no	no	yes	no	no	yes	no	The child is not transeferred for suspected delay	post grduate	2	Wife of HH head	work (paid-unpaid-his own-employer)	23.8	post grduate	HH Head	18 to less than 35	0	0	0	0	0	0	0	0	0	0	0	0	0	0	0	0	0	0	0	0	0	0	0	0	0
372	3724	1	urban	urban governorate	female	No Disablity	no	no	no	yes	yes	no	no	yes	no	The child is not transeferred for suspected delay	post grduate	2	Wife of HH head	work (paid-unpaid-his own-employer)	26.9	post grduate	HH Head	18 to less than 35	0	0	0	0	0	0	0	0	0	0	0	0	0	0	0	0	0	0	0	0	0	0	0	0	0
373	3733	1	urban	urban governorate	female	No Disablity	no	no	no	no	no	no	no	no	no	The child is not transeferred for suspected delay	university	2	Wife of HH head	Does not work does not look for work	25.7	university	HH Head	18 to less than 35	0	0	0	0	0	0	0	0	0	0	0	0	0	0	0	0	0	0	0	0	0	0	0	0	0
373	3734	1	urban	urban governorate	male	No Disablity	no	no	no	no	no	no	no	no	no	The child is not transeferred for suspected delay	university	2	Wife of HH head	Does not work does not look for work	29	university	HH Head	18 to less than 35	0	0	0	0	0	0	0	0	0	0	0	0	0	0	0	0	0	0	0	0	0	0	0	0	0
374	3744	1	urban	urban governorate	male	No Disablity	no	no	no	no	no	no	no	no	no	The child is not transeferred for suspected delay	High School and technical	3	Wife of HH head	Does not work does not look for work	25.3	university	HH Head	18 to less than 35	0	0	0	0	0	0	0	0	0	0	0	0	0	0	0	0	0	0	0	0	0	0	0	0	0
374	3745	1	urban	urban governorate	male	No Disablity	no	no	no	no	no	no	no	no	no	The child is not transeferred for suspected delay	High School and technical	3	Wife of HH head	Does not work does not look for work	27.7	university	HH Head	18 to less than 35	0	0	0	0	0	0	0	0	0	0	0	0	0	0	0	0	0	0	0	0	0	0	0	0	0
374	3746	1	urban	urban governorate	male	Disable	no	no	no	no	no	no	no	no	no	The child is transferred for suspected delay	High School and technical	3	Wife of HH head	Does not work does not look for work	29.7	university	HH Head	18 to less than 35	0	0	0	yes	0	0	0	0	0	yes	0	0	0	0	0	0	0	0	0	0	0	0	0	0	0
375	3758	1	urban	urban governorate	female	No Disablity	no	no	no	no	yes	no	no	no	no	The child is not transeferred for suspected delay	Read and write	4	Wife of HH head	Does not work does not look for work	33.1	university	HH Head	18 to less than 35	0	0	0	0	0	0	0	0	0	0	0	0	0	0	0	0	0	0	0	0	0	0	0	0	0
375	3759	1	urban	urban governorate	female	No Disablity	no	no	no	no	yes	no	no	no	no	The child is not transeferred for suspected delay	Read and write	4	Wife of HH head	Does not work does not look for work	35.8	university	HH Head	35 to less than 40	0	0	0	0	0	0	0	0	0	0	0	0	0	0	0	0	0	0	0	0	0	0	0	0	0
375	37510	1	urban	urban governorate	female	No Disablity	no	no	no	no	yes	no	no	no	no	The child is not transeferred for suspected delay	Read and write	4	Wife of HH head	Does not work does not look for work	35.8	university	HH Head	35 to less than 40	0	0	0	0	0	0	0	0	0	0	0	0	0	0	0	0	0	0	0	0	0	0	0	0	0
375	3751001	1	urban	urban governorate	male	No Disablity	no	no	no	no	yes	no	no	no	no	The child is not transeferred for suspected delay	Read and write	4	Wife of HH head	Does not work does not look for work	40.3	university	HH Head	40 +	0	0	0	0	0	0	0	0	0	0	0	0	0	0	0	0	0	0	0	0	0	0	0	0	0
376	3765	1	urban	urban governorate	male	No Disablity	no	no	no	yes	yes	no	no	no	no	The child is transferred for suspected delay	High School and technical	1	Wife of HH head	Does not work does not look for work	33	Above intermediate	HH Head	18 to less than 35	0	0	0	yes	0	0	0	0	0	0	yes	yes	0	0	0	0	0	0	0	0	0	0	0	0	0
377	3773	1	urban	urban governorate	female	No Disablity	no	no	no	no	yes	no	no	no	no	The child is not transeferred for suspected delay	university	1	Wife of HH head	Does not work does not look for work	29.1	university	HH Head	18 to less than 35	0	0	0	0	0	0	0	0	0	0	0	0	0	0	0	0	0	0	0	0	0	0	0	0	0
378	3783	1	urban	urban governorate	female	Disable	yes	yes	no	no	yes	no	no	yes	no	The child is transferred for suspected delay	university	2	Wife of HH head	Does not work does not look for work	36.3	4 years istitute	HH Head	35 to less than 40	0	0	0	yes	0	0	0	0	yes	0	yes	0	0	0	0	0	0	0	0	0	0	0	0	0	0
378	3784	1	urban	urban governorate	female	No Disablity	yes	yes	no	no	no	no	no	no	no	The child is not transeferred for suspected delay	university	2	Wife of HH head	Does not work does not look for work	39.3	4 years istitute	HH Head	35 to less than 40	0	0	0	0	0	0	0	0	0	0	0	0	0	0	0	0	0	0	0	0	0	0	0	0	0
379	3794	1	urban	urban governorate	female	No Disablity	no	no	no	no	no	no	no	no	no	The child is not transeferred for suspected delay	High School and technical	3	Wife of HH head	Does not work does not look for work	28.5	High School and technical	HH Head	18 to less than 35	0	0	0	0	0	0	0	0	0	0	0	0	0	0	0	0	0	0	0	0	0	0	0	0	0
379	3795	1	urban	urban governorate	female	No Disablity	no	no	no	no	no	no	no	no	no	The child is not transeferred for suspected delay	High School and technical	3	Wife of HH head	Does not work does not look for work	34.2	High School and technical	HH Head	18 to less than 35	0	0	0	0	0	0	0	0	0	0	0	0	0	0	0	0	0	0	0	0	0	0	0	0	0
379	3796	1	urban	urban governorate	female	No Disablity	no	no	no	yes	no	no	no	no	no	The child is not transeferred for suspected delay	High School and technical	3	Wife of HH head	Does not work does not look for work	34.2	High School and technical	HH Head	18 to less than 35	0	0	0	0	0	0	0	0	0	0	0	0	0	0	0	0	0	0	0	0	0	0	0	0	0
380	3803	1	urban	urban governorate	male	No Disablity	no	no	no	no	yes	no	no	no	no	The child is not transeferred for suspected delay	university	1	Wife of HH head	work (paid-unpaid-his own-employer)	24.1	university	HH Head	18 to less than 35	0	0	0	0	0	0	0	0	0	0	0	0	0	0	0	0	0	0	0	0	0	0	0	0	0
381	3813	1	urban	urban governorate	female	No Disablity	no	no	no	no	no	no	no	no	no	The child is not transeferred for suspected delay	university	3	Wife of HH head	work (paid-unpaid-his own-employer)	25	university	HH Head	18 to less than 35	0	0	0	0	0	0	0	0	0	0	0	0	0	0	0	0	0	0	0	0	0	0	0	0	0
381	3814	1	urban	urban governorate	female	No Disablity	no	no	no	no	no	no	no	no	no	The child is not transeferred for suspected delay	university	3	Wife of HH head	work (paid-unpaid-his own-employer)	25	university	HH Head	18 to less than 35	0	0	0	0	0	0	0	0	0	0	0	0	0	0	0	0	0	0	0	0	0	0	0	0	0
381	3815	1	urban	urban governorate	male	No Disablity	no	no	no	no	no	no	no	no	no	The child is not transeferred for suspected delay	university	3	Wife of HH head	work (paid-unpaid-his own-employer)	27.9	university	HH Head	18 to less than 35	0	0	0	0	0	0	0	0	0	0	0	0	0	0	0	0	0	0	0	0	0	0	0	0	0
382	3826	1	urban	urban governorate	male	No Disablity	no	no	no	no	yes	no	no	no	no	The child is not transeferred for suspected delay	university	1	Wife of HH head	Does not work does not look for work	35.7	university	HH Head	35 to less than 40	0	0	0	0	0	0	0	0	0	0	0	0	0	0	0	0	0	0	0	0	0	0	0	0	0
383	3832	1	urban	urban governorate	male	No Disablity	no	no	no	no	no	no	no	no	no	The child is not transeferred for suspected delay	the child has no moyther in the house	1	his/her mother is not in the HH	The child has no mother in the HH	the child has no mother in the HH	university	HH Head	99	0	0	0	0	0	0	0	0	0	0	0	0	0	0	0	0	0	0	0	0	0	0	0	0	0
384	3844	1	urban	urban governorate	female	No Disablity	no	no	no	no	no	no	no	no	no	The child is not transeferred for suspected delay	university	1	Wife of HH head	Does not work does not look for work	31.2	university	HH Head	18 to less than 35	0	0	0	0	0	0	0	0	0	0	0	0	0	0	0	0	0	0	0	0	0	0	0	0	0
385	3853	1	urban	urban governorate	female	No Disablity	no	no	no	no	no	no	no	no	no	The child is not transeferred for suspected delay	university	3	Wife of HH head	Does not work does not look for work	24.8	university	HH Head	18 to less than 35	0	0	0	0	0	0	0	0	0	0	0	0	0	0	0	0	0	0	0	0	0	0	0	0	0
385	3854	1	urban	urban governorate	male	No Disablity	no	no	no	no	no	no	no	no	no	The child is not transeferred for suspected delay	university	3	Wife of HH head	Does not work does not look for work	28.7	university	HH Head	18 to less than 35	0	0	0	0	0	0	0	0	0	0	0	0	0	0	0	0	0	0	0	0	0	0	0	0	0
385	3855	1	urban	urban governorate	male	No Disablity	no	no	no	no	no	no	no	no	no	The child is not transeferred for suspected delay	university	3	Wife of HH head	Does not work does not look for work	30.1	university	HH Head	18 to less than 35	0	0	0	0	0	0	0	0	0	0	0	0	0	0	0	0	0	0	0	0	0	0	0	0	0
386	3864	1	urban	urban governorate	male	No Disablity	no	no	no	no	no	no	no	no	no	The child is not transeferred for suspected delay	university	1	Wife of HH head	Does not work does not look for work	28.6	university	HH Head	18 to less than 35	0	0	0	0	0	0	0	0	0	0	0	0	0	0	0	0	0	0	0	0	0	0	0	0	0
387	3873	1	urban	urban governorate	male	No Disablity	no	no	no	no	no	no	no	no	no	The child is not transeferred for suspected delay	post grduate	3	Wife of HH head	work (paid-unpaid-his own-employer)	37.3	university	HH Head	35 to less than 40	0	0	0	0	0	0	0	0	0	0	0	0	0	0	0	0	0	0	0	0	0	0	0	0	0
387	3874	1	urban	urban governorate	female	No Disablity	no	no	no	no	no	no	no	no	no	The child is not transeferred for suspected delay	post grduate	3	Wife of HH head	work (paid-unpaid-his own-employer)	39.5	university	HH Head	35 to less than 40	0	0	0	0	0	0	0	0	0	0	0	0	0	0	0	0	0	0	0	0	0	0	0	0	0
387	3875	1	urban	urban governorate	male	No Disablity	no	no	no	no	no	no	no	no	no	The child is not transeferred for suspected delay	post grduate	3	Wife of HH head	work (paid-unpaid-his own-employer)	40.2	university	HH Head	40 +	0	0	0	0	0	0	0	0	0	0	0	0	0	0	0	0	0	0	0	0	0	0	0	0	0
388	3883	1	urban	urban governorate	female	No Disablity	no	no	no	no	no	no	no	no	no	The child is not transeferred for suspected delay	university	3	Wife of HH head	work (paid-unpaid-his own-employer)	20.6	Above intermediate	HH Head	18 to less than 35	0	0	0	0	0	0	0	0	0	0	0	0	0	0	0	0	0	0	0	0	0	0	0	0	0
388	3884	1	urban	urban governorate	female	No Disablity	no	no	no	no	no	no	no	no	no	The child is not transeferred for suspected delay	university	3	Wife of HH head	work (paid-unpaid-his own-employer)	23.5	Above intermediate	HH Head	18 to less than 35	0	0	0	0	0	0	0	0	0	0	0	0	0	0	0	0	0	0	0	0	0	0	0	0	0
388	3885	1	urban	urban governorate	male	No Disablity	no	no	no	no	no	no	no	no	no	The child is not transeferred for suspected delay	university	3	Wife of HH head	work (paid-unpaid-his own-employer)	24.8	Above intermediate	HH Head	18 to less than 35	0	0	0	0	0	0	0	0	0	0	0	0	0	0	0	0	0	0	0	0	0	0	0	0	0
389	3893	1	urban	urban governorate	female	No Disablity	no	no	no	no	no	no	no	no	no	The child is not transeferred for suspected delay	university	3	Wife of HH head	Does not work does not look for work	30.3	university	HH Head	18 to less than 35	0	0	0	0	0	0	0	0	0	0	0	0	0	0	0	0	0	0	0	0	0	0	0	0	0
389	3894	1	urban	urban governorate	male	No Disablity	no	no	no	no	no	no	no	no	no	The child is not transeferred for suspected delay	university	3	Wife of HH head	Does not work does not look for work	31.9	university	HH Head	18 to less than 35	0	0	0	0	0	0	0	0	0	0	0	0	0	0	0	0	0	0	0	0	0	0	0	0	0
389	3895	1	urban	urban governorate	male	No Disablity	no	no	no	no	no	no	no	no	no	The child is not transeferred for suspected delay	university	3	Wife of HH head	Does not work does not look for work	35.9	university	HH Head	35 to less than 40	0	0	0	0	0	0	0	0	0	0	0	0	0	0	0	0	0	0	0	0	0	0	0	0	0
390	3903	1	urban	urban governorate	male	No Disablity	no	no	no	no	yes	no	no	yes	no	The child is not transeferred for suspected delay	post grduate	1	Wife of HH head	work (paid-unpaid-his own-employer)	46.3	post grduate	HH Head	40 +	0	0	0	0	0	0	0	0	0	0	0	0	0	0	0	0	0	0	0	0	0	0	0	0	0
391	3914	1	urban	urban governorate	male	No Disablity	yes	yes	yes	yes	no	no	no	yes	no	The child is not transeferred for suspected delay	university	1	Wife of HH head	Does not work does not look for work	33.7	university	HH Head	18 to less than 35	0	0	0	0	0	0	0	0	0	0	0	0	0	0	0	0	0	0	0	0	0	0	0	0	0
392	3923	1	urban	urban governorate	male	No Disablity	no	no	no	no	no	no	no	no	no	The child is not transeferred for suspected delay	Illeterate	3	Wife of HH head	work (paid-unpaid-his own-employer)	19.4	Illeterate	HH Head	18 to less than 35	0	0	0	0	0	0	0	0	0	0	0	0	0	0	0	0	0	0	0	0	0	0	0	0	0
392	3924	1	urban	urban governorate	male	No Disablity	no	no	no	no	no	no	no	yes	no	The child is not transeferred for suspected delay	Illeterate	3	Wife of HH head	work (paid-unpaid-his own-employer)	20.7	Illeterate	HH Head	18 to less than 35	0	0	0	0	0	0	0	0	0	0	0	0	0	0	0	0	0	0	0	0	0	0	0	0	0
392	3925	1	urban	urban governorate	female	No Disablity	no	no	no	no	no	no	no	no	no	The child is not transeferred for suspected delay	Illeterate	3	Wife of HH head	work (paid-unpaid-his own-employer)	27.2	Illeterate	HH Head	18 to less than 35	0	0	0	0	0	0	0	0	0	0	0	0	0	0	0	0	0	0	0	0	0	0	0	0	0
393	3933	1	urban	urban governorate	male	No Disablity	no	no	no	no	yes	no	no	no	no	The child is not transeferred for suspected delay	university	3	Wife of HH head	Does not work does not look for work	23.9	university	HH Head	18 to less than 35	0	0	0	0	0	0	0	0	0	0	0	0	0	0	0	0	0	0	0	0	0	0	0	0	0
393	3934	1	urban	urban governorate	female	No Disablity	no	no	no	no	yes	no	no	no	no	The child is not transeferred for suspected delay	university	3	Wife of HH head	Does not work does not look for work	25.4	university	HH Head	18 to less than 35	0	0	0	0	0	0	0	0	0	0	0	0	0	0	0	0	0	0	0	0	0	0	0	0	0
393	3935	1	urban	urban governorate	male	No Disablity	no	no	no	no	yes	no	no	no	no	The child is not transeferred for suspected delay	university	3	Wife of HH head	Does not work does not look for work	31.9	university	HH Head	18 to less than 35	0	0	0	0	0	0	0	0	0	0	0	0	0	0	0	0	0	0	0	0	0	0	0	0	0
394	3943	1	urban	urban governorate	female	No Disablity	no	no	no	no	no	no	no	no	no	The child is not transeferred for suspected delay	university	2	Wife of HH head	Does not work does not look for work	34.8	university	HH Head	18 to less than 35	0	0	0	0	0	0	0	0	0	0	0	0	0	0	0	0	0	0	0	0	0	0	0	0	0
394	3944	1	urban	urban governorate	male	No Disablity	no	no	no	no	no	no	no	no	no	The child is not transeferred for suspected delay	university	2	Wife of HH head	Does not work does not look for work	36.8	university	HH Head	35 to less than 40	0	0	0	0	0	0	0	0	0	0	0	0	0	0	0	0	0	0	0	0	0	0	0	0	0
395	3955	1	urban	urban governorate	male	No Disablity	no	no	no	no	yes	no	no	no	no	The child is not transeferred for suspected delay	university	2	Wife of HH head	Does not work does not look for work	31.9	university	HH Head	18 to less than 35	0	0	0	0	0	0	0	0	0	0	0	0	0	0	0	0	0	0	0	0	0	0	0	0	0
395	3956	1	urban	urban governorate	female	No Disablity	no	no	no	no	yes	no	no	no	no	The child is not transeferred for suspected delay	university	2	Wife of HH head	Does not work does not look for work	35.6	university	HH Head	35 to less than 40	0	0	0	0	0	0	0	0	0	0	0	0	0	0	0	0	0	0	0	0	0	0	0	0	0
396	3963	1	urban	urban governorate	female	No Disablity	no	no	no	no	no	no	no	no	no	The child is not transeferred for suspected delay	Illeterate	3	Wife of HH head	work (paid-unpaid-his own-employer)	24.8	High School and technical	HH Head	18 to less than 35	0	0	0	0	0	0	0	0	0	0	0	0	0	0	0	0	0	0	0	0	0	0	0	0	0
396	3964	1	urban	urban governorate	female	No Disablity	no	no	no	no	no	no	no	no	no	The child is not transeferred for suspected delay	Illeterate	3	Wife of HH head	work (paid-unpaid-his own-employer)	27	High School and technical	HH Head	18 to less than 35	0	0	0	0	0	0	0	0	0	0	0	0	0	0	0	0	0	0	0	0	0	0	0	0	0
396	3965	1	urban	urban governorate	female	No Disablity	no	no	no	no	no	no	no	no	no	The child is transferred for suspected delay	Illeterate	3	Wife of HH head	work (paid-unpaid-his own-employer)	27.8	High School and technical	HH Head	18 to less than 35	yes	0	0	0	0	0	yes	0	0	0	0	0	0	0	0	0	0	0	0	0	0	0	0	0	0
397	3975	1	urban	urban governorate	female	No Disablity	no	no	no	no	no	no	no	no	no	The child is not transeferred for suspected delay	4 years istitute	1	Wife of HH head	Does not work does not look for work	35.1	university	HH Head	35 to less than 40	0	0	0	0	0	0	0	0	0	0	0	0	0	0	0	0	0	0	0	0	0	0	0	0	0
398	3983	1	urban	urban governorate	female	No Disablity	no	no	no	no	yes	no	no	no	no	The child is not transeferred for suspected delay	university	3	Wife of HH head	Does not work does not look for work	19.8	university	HH Head	18 to less than 35	0	0	0	0	0	0	0	0	0	0	0	0	0	0	0	0	0	0	0	0	0	0	0	0	0
398	3984	1	urban	urban governorate	male	No Disablity	no	no	no	no	yes	no	no	no	no	The child is not transeferred for suspected delay	university	3	Wife of HH head	Does not work does not look for work	20.6	university	HH Head	18 to less than 35	0	0	0	0	0	0	0	0	0	0	0	0	0	0	0	0	0	0	0	0	0	0	0	0	0
398	3985	1	urban	urban governorate	male	No Disablity	no	no	no	no	yes	no	no	no	no	The child is not transeferred for suspected delay	university	3	Wife of HH head	Does not work does not look for work	22.9	university	HH Head	18 to less than 35	0	0	0	0	0	0	0	0	0	0	0	0	0	0	0	0	0	0	0	0	0	0	0	0	0
399	3993	1	urban	urban governorate	female	No Disablity	no	no	no	no	yes	no	no	no	no	The child is not transeferred for suspected delay	university	4	Wife of HH head	Does not work does not look for work	30.3	university	HH Head	18 to less than 35	0	0	0	0	0	0	0	0	0	0	0	0	0	0	0	0	0	0	0	0	0	0	0	0	0
399	3994	1	urban	urban governorate	female	No Disablity	no	no	no	no	yes	no	no	no	no	The child is not transeferred for suspected delay	university	4	Wife of HH head	Does not work does not look for work	32.7	university	HH Head	18 to less than 35	0	0	0	0	0	0	0	0	0	0	0	0	0	0	0	0	0	0	0	0	0	0	0	0	0
399	3995	1	urban	urban governorate	female	No Disablity	no	no	no	no	yes	no	no	no	no	The child is not transeferred for suspected delay	university	4	Wife of HH head	Does not work does not look for work	35	university	HH Head	35 to less than 40	0	0	0	0	0	0	0	0	0	0	0	0	0	0	0	0	0	0	0	0	0	0	0	0	0
399	3996	1	urban	urban governorate	male	No Disablity	no	no	no	no	yes	no	no	no	no	The child is not transeferred for suspected delay	university	4	Wife of HH head	Does not work does not look for work	40.7	university	HH Head	40 +	0	0	0	0	0	0	0	0	0	0	0	0	0	0	0	0	0	0	0	0	0	0	0	0	0
400	4006	1	urban	urban governorate	female	No Disablity	yes	no	no	no	yes	no	no	no	no	The child is not transeferred for suspected delay	4 years istitute	1	Wife of HH head	Does not work does not look for work	17.4	university	HH Head	15 to less than 18	0	0	0	0	0	0	0	0	0	0	0	0	0	0	0	0	0	0	0	0	0	0	0	0	0
401	4013	1	urban	urban governorate	female	No Disablity	no	no	no	no	no	no	no	no	no	The child is not transeferred for suspected delay	university	2	Wife of HH head	Does not work does not look for work	30.6	university	HH Head	18 to less than 35	0	0	0	0	0	0	0	0	0	0	0	0	0	0	0	0	0	0	0	0	0	0	0	0	0
401	4014	1	urban	urban governorate	male	No Disablity	no	no	no	no	no	no	no	no	no	The child is not transeferred for suspected delay	university	2	Wife of HH head	Does not work does not look for work	31.8	university	HH Head	18 to less than 35	0	0	0	0	0	0	0	0	0	0	0	0	0	0	0	0	0	0	0	0	0	0	0	0	0
402	4023	1	urban	urban governorate	male	No Disablity	no	no	no	no	no	no	no	no	no	The child is not transeferred for suspected delay	university	3	Wife of HH head	Does not work does not look for work	29.6	university	HH Head	18 to less than 35	0	0	0	0	0	0	0	0	0	0	0	0	0	0	0	0	0	0	0	0	0	0	0	0	0
402	4024	1	urban	urban governorate	male	No Disablity	no	no	no	no	no	no	no	no	no	The child is not transeferred for suspected delay	university	3	Wife of HH head	Does not work does not look for work	32.7	university	HH Head	18 to less than 35	0	0	0	0	0	0	0	0	0	0	0	0	0	0	0	0	0	0	0	0	0	0	0	0	0
402	4025	1	urban	urban governorate	female	No Disablity	no	no	no	yes	no	no	no	yes	no	The child is not transeferred for suspected delay	university	3	Wife of HH head	Does not work does not look for work	37.7	university	HH Head	35 to less than 40	0	0	0	0	0	0	0	0	0	0	0	0	0	0	0	0	0	0	0	0	0	0	0	0	0
403	4033	1	urban	urban governorate	male	No Disablity	no	no	no	no	yes	no	no	no	no	The child is not transeferred for suspected delay	university	2	Wife of HH head	work (paid-unpaid-his own-employer)	25.1	university	HH Head	18 to less than 35	0	0	0	0	0	0	0	0	0	0	0	0	0	0	0	0	0	0	0	0	0	0	0	0	0
403	4034	1	urban	urban governorate	male	No Disablity	no	no	no	no	yes	no	no	no	no	The child is not transeferred for suspected delay	university	2	Wife of HH head	work (paid-unpaid-his own-employer)	27.9	university	HH Head	18 to less than 35	0	0	0	0	0	0	0	0	0	0	0	0	0	0	0	0	0	0	0	0	0	0	0	0	0
404	4046	1	urban	urban governorate	male	No Disablity	no	no	no	no	yes	no	no	yes	no	The child is not transeferred for suspected delay	Above intermediate	1	Wife of HH head	Does not work does not look for work	31.1	university	HH Head	18 to less than 35	0	0	0	0	0	0	0	0	0	0	0	0	0	0	0	0	0	0	0	0	0	0	0	0	0
405	4053	1	urban	urban governorate	male	No Disablity	no	no	no	no	yes	no	no	no	no	The child is not transeferred for suspected delay	university	2	Wife of HH head	work (paid-unpaid-his own-employer)	26.8	post grduate	HH Head	18 to less than 35	0	0	0	0	0	0	0	0	0	0	0	0	0	0	0	0	0	0	0	0	0	0	0	0	0
405	4054	1	urban	urban governorate	male	No Disablity	no	no	no	no	no	no	no	no	no	The child is not transeferred for suspected delay	university	2	Wife of HH head	work (paid-unpaid-his own-employer)	29	post grduate	HH Head	18 to less than 35	0	0	0	0	0	0	0	0	0	0	0	0	0	0	0	0	0	0	0	0	0	0	0	0	0
406	4063	1	urban	urban governorate	female	No Disablity	no	yes	no	no	no	no	yes	no	no	The child is transferred for suspected delay	university	1	HH Head	Does not work does not look for work	23.3	the child has no father in the HH	the child has no mother is not in the HH	18 to less than 35	0	0	0	yes	0	yes	0	0	0	0	0	0	0	0	0	0	0	0	0	0	0	0	0	0	0
407	4075	1	urban	urban governorate	female	No Disablity	no	no	no	no	no	no	no	no	no	The child is not transeferred for suspected delay	High School and technical	2	Wife of HH head	Does not work does not look for work	38.8	High School and technical	HH Head	35 to less than 40	0	0	0	0	0	0	0	0	0	0	0	0	0	0	0	0	0	0	0	0	0	0	0	0	0
407	4076	1	urban	urban governorate	female	No Disablity	no	no	no	no	no	no	no	no	no	The child is not transeferred for suspected delay	High School and technical	2	Wife of HH head	Does not work does not look for work	41.3	High School and technical	HH Head	40 +	0	0	0	0	0	0	0	0	0	0	0	0	0	0	0	0	0	0	0	0	0	0	0	0	0
408	4086	1	urban	urban governorate	male	No Disablity	no	no	no	no	yes	no	no	no	no	The child is not transeferred for suspected delay	university	1	Wife of HH head	work (paid-unpaid-his own-employer)	33.7	university	HH Head	18 to less than 35	0	0	0	0	0	0	0	0	0	0	0	0	0	0	0	0	0	0	0	0	0	0	0	0	0
409	4094	1	urban	urban governorate	female	No Disablity	no	no	no	no	no	no	no	no	no	The child is not transeferred for suspected delay	High School and technical	4	Wife of HH head	Does not work does not look for work	21.3	High School and technical	HH Head	18 to less than 35	0	0	0	0	0	0	0	0	0	0	0	0	0	0	0	0	0	0	0	0	0	0	0	0	0
409	4095	1	urban	urban governorate	female	No Disablity	no	no	no	no	no	no	no	no	no	The child is not transeferred for suspected delay	High School and technical	4	Wife of HH head	Does not work does not look for work	23.8	High School and technical	HH Head	18 to less than 35	0	0	0	0	0	0	0	0	0	0	0	0	0	0	0	0	0	0	0	0	0	0	0	0	0
409	4096	1	urban	urban governorate	female	No Disablity	no	no	no	no	no	no	no	no	no	The child is not transeferred for suspected delay	High School and technical	4	Wife of HH head	Does not work does not look for work	26.2	High School and technical	HH Head	18 to less than 35	0	0	0	0	0	0	0	0	0	0	0	0	0	0	0	0	0	0	0	0	0	0	0	0	0
409	4097	1	urban	urban governorate	female	No Disablity	no	no	no	no	no	no	no	no	no	The child is not transeferred for suspected delay	High School and technical	4	Wife of HH head	Does not work does not look for work	30.7	High School and technical	HH Head	18 to less than 35	0	0	0	0	0	0	0	0	0	0	0	0	0	0	0	0	0	0	0	0	0	0	0	0	0
410	4107	1	urban	urban governorate	female	No Disablity	no	no	no	no	yes	no	no	yes	no	The child is not transeferred for suspected delay	High School and technical	3	Wife of HH head	Does not work does not look for work	25.5	High School and technical	HH Head	18 to less than 35	0	0	0	0	0	0	0	0	0	0	0	0	0	0	0	0	0	0	0	0	0	0	0	0	0
410	4108	1	urban	urban governorate	male	No Disablity	no	no	no	no	yes	no	no	yes	no	The child is not transeferred for suspected delay	High School and technical	3	Wife of HH head	Does not work does not look for work	25.5	High School and technical	HH Head	18 to less than 35	0	0	0	0	0	0	0	0	0	0	0	0	0	0	0	0	0	0	0	0	0	0	0	0	0
410	4109	1	urban	urban governorate	male	No Disablity	no	no	no	no	yes	no	no	yes	no	The child is not transeferred for suspected delay	High School and technical	3	Wife of HH head	Does not work does not look for work	30.8	High School and technical	HH Head	18 to less than 35	0	0	0	0	0	0	0	0	0	0	0	0	0	0	0	0	0	0	0	0	0	0	0	0	0
411	4113	1	urban	urban governorate	male	No Disablity	no	no	no	no	no	no	no	no	no	The child is not transeferred for suspected delay	Illeterate	2	Wife of HH head	Does not work does not look for work	15.6	High School and technical	HH Head	15 to less than 18	0	0	0	0	0	0	0	0	0	0	0	0	0	0	0	0	0	0	0	0	0	0	0	0	0
411	4114	1	urban	urban governorate	male	No Disablity	no	no	no	no	no	no	no	no	no	The child is not transeferred for suspected delay	Illeterate	2	Wife of HH head	Does not work does not look for work	16	High School and technical	HH Head	15 to less than 18	0	0	0	0	0	0	0	0	0	0	0	0	0	0	0	0	0	0	0	0	0	0	0	0	0
412	4123	1	urban	urban governorate	female	No Disablity	no	no	no	no	no	no	no	no	no	The child is not transeferred for suspected delay	Illeterate	1	Wife of HH head	Does not work does not look for work	17.8	High School and technical	HH Head	15 to less than 18	0	0	0	0	0	0	0	0	0	0	0	0	0	0	0	0	0	0	0	0	0	0	0	0	0
413	4135	1	urban	urban governorate	female	No Disablity	no	no	no	no	yes	no	no	yes	no	The child is not transeferred for suspected delay	High School and technical	1	Wife of HH head	Does not work does not look for work	28.7	High School and technical	HH Head	18 to less than 35	0	0	0	0	0	0	0	0	0	0	0	0	0	0	0	0	0	0	0	0	0	0	0	0	0
414	4146	1	urban	urban governorate	female	No Disablity	no	yes	no	no	yes	no	no	no	no	The child is not transeferred for suspected delay	High School and technical	1	Wife of HH head	Does not work does not look for work	39.8	Prep	HH Head	35 to less than 40	0	0	0	0	0	0	0	0	0	0	0	0	0	0	0	0	0	0	0	0	0	0	0	0	0
415	4157	1	urban	urban governorate	female	No Disablity	no	no	no	no	yes	no	no	no	no	The child is not transeferred for suspected delay	Primary	4	Wife of HH head	Does not work does not look for work	32.9	High School and technical	HH Head	18 to less than 35	0	0	0	0	0	0	0	0	0	0	0	0	0	0	0	0	0	0	0	0	0	0	0	0	0
415	4158	1	urban	urban governorate	male	No Disablity	no	no	no	no	no	no	no	no	no	The child is not transeferred for suspected delay	Primary	4	Wife of HH head	Does not work does not look for work	35.7	High School and technical	HH Head	35 to less than 40	0	0	0	0	0	0	0	0	0	0	0	0	0	0	0	0	0	0	0	0	0	0	0	0	0
415	4159	1	urban	urban governorate	male	No Disablity	no	no	no	no	no	no	no	no	no	The child is not transeferred for suspected delay	Primary	4	Wife of HH head	Does not work does not look for work	36.7	High School and technical	HH Head	35 to less than 40	0	0	0	0	0	0	0	0	0	0	0	0	0	0	0	0	0	0	0	0	0	0	0	0	0
415	41510	1	urban	urban governorate	female	No Disablity	no	no	no	no	no	no	no	no	no	The child is not transeferred for suspected delay	Primary	4	Wife of HH head	Does not work does not look for work	38.2	High School and technical	HH Head	35 to less than 40	0	0	0	0	0	0	0	0	0	0	0	0	0	0	0	0	0	0	0	0	0	0	0	0	0
416	4164	1	urban	urban governorate	male	No Disablity	no	no	no	no	yes	no	no	no	no	The child is not transeferred for suspected delay	High School and technical	3	Wife of HH head	Does not work does not look for work	29.4	High School and technical	HH Head	18 to less than 35	0	0	0	0	0	0	0	0	0	0	0	0	0	0	0	0	0	0	0	0	0	0	0	0	0
416	4165	1	urban	urban governorate	male	No Disablity	no	no	no	no	yes	no	no	no	no	The child is transferred for suspected delay	High School and technical	3	Wife of HH head	Does not work does not look for work	34.2	High School and technical	HH Head	18 to less than 35	yes	0	0	0	0	yes	0	0	0	yes	0	0	0	0	0	0	0	0	0	0	0	0	0	0	0
416	4166	1	urban	urban governorate	male	No Disablity	no	no	no	no	yes	no	no	no	no	The child is not transeferred for suspected delay	High School and technical	3	Wife of HH head	Does not work does not look for work	38.3	High School and technical	HH Head	35 to less than 40	0	0	0	0	0	0	0	0	0	0	0	0	0	0	0	0	0	0	0	0	0	0	0	0	0
417	4174	1	urban	urban governorate	male	No Disablity	no	no	no	no	yes	no	no	no	no	The child is not transeferred for suspected delay	Read and write	2	Wife of HH head	Does not work does not look for work	19.7	Illeterate	HH Head	18 to less than 35	0	0	0	0	0	0	0	0	0	0	0	0	0	0	0	0	0	0	0	0	0	0	0	0	0
417	4175	1	urban	urban governorate	female	No Disablity	no	no	no	no	yes	no	no	no	no	The child is not transeferred for suspected delay	Read and write	2	Wife of HH head	Does not work does not look for work	25.2	Illeterate	HH Head	18 to less than 35	0	0	0	0	0	0	0	0	0	0	0	0	0	0	0	0	0	0	0	0	0	0	0	0	0
418	4183	1	urban	urban governorate	female	No Disablity	no	no	no	no	no	no	no	no	no	The child is not transeferred for suspected delay	Illeterate	3	Wife of HH head	Does not work does not look for work	21	Illeterate	HH Head	18 to less than 35	0	0	0	0	0	0	0	0	0	0	0	0	0	0	0	0	0	0	0	0	0	0	0	0	0
418	4184	1	urban	urban governorate	male	No Disablity	no	no	no	no	no	no	no	no	no	The child is not transeferred for suspected delay	Illeterate	3	Wife of HH head	Does not work does not look for work	23.7	Illeterate	HH Head	18 to less than 35	0	0	0	0	0	0	0	0	0	0	0	0	0	0	0	0	0	0	0	0	0	0	0	0	0
418	4185	1	urban	urban governorate	male	No Disablity	no	no	no	no	no	no	no	no	no	The child is not transeferred for suspected delay	Illeterate	3	Wife of HH head	Does not work does not look for work	24.8	Illeterate	HH Head	18 to less than 35	0	0	0	0	0	0	0	0	0	0	0	0	0	0	0	0	0	0	0	0	0	0	0	0	0
419	4193	1	urban	urban governorate	male	No Disablity	no	no	no	no	no	no	no	no	no	The child is not transeferred for suspected delay	Illeterate	3	Wife of HH head	Does not work does not look for work	21.9	High School and technical	HH Head	18 to less than 35	0	0	0	0	0	0	0	0	0	0	0	0	0	0	0	0	0	0	0	0	0	0	0	0	0
419	4194	1	urban	urban governorate	male	No Disablity	no	no	no	no	yes	no	yes	no	no	The child is transferred for suspected delay	Illeterate	3	Wife of HH head	Does not work does not look for work	24.3	High School and technical	HH Head	18 to less than 35	0	0	0	yes	0	yes	0	0	0	yes	0	0	0	yes	0	0	0	0	0	0	0	0	0	0	0
419	4195	1	urban	urban governorate	female	No Disablity	no	no	no	no	no	no	no	no	no	The child is not transeferred for suspected delay	Illeterate	3	Wife of HH head	Does not work does not look for work	28.5	High School and technical	HH Head	18 to less than 35	0	0	0	0	0	0	0	0	0	0	0	0	0	0	0	0	0	0	0	0	0	0	0	0	0
420	4203	1	urban	urban governorate	male	No Disablity	no	no	no	no	no	no	no	no	no	The child is not transeferred for suspected delay	Above intermediate	2	Wife of HH head	Does not work does not look for work	21.6	Illeterate	HH Head	18 to less than 35	0	0	0	0	0	0	0	0	0	0	0	0	0	0	0	0	0	0	0	0	0	0	0	0	0
420	4204	1	urban	urban governorate	male	No Disablity	no	no	no	no	no	no	no	no	no	The child is not transeferred for suspected delay	Above intermediate	2	Wife of HH head	Does not work does not look for work	23.7	Illeterate	HH Head	18 to less than 35	0	0	0	0	0	0	0	0	0	0	0	0	0	0	0	0	0	0	0	0	0	0	0	0	0
421	4213	1	urban	urban governorate	female	No Disablity	no	no	no	yes	yes	no	no	no	no	The child is not transeferred for suspected delay	university	5	Wife of HH head	Does not work does not look for work	18.7	Read and write	HH Head	18 to less than 35	0	0	0	0	0	0	0	0	0	0	0	0	0	0	0	0	0	0	0	0	0	0	0	0	0
421	4214	1	urban	urban governorate	male	No Disablity	no	no	no	yes	yes	no	no	no	no	The child is not transeferred for suspected delay	university	5	Wife of HH head	Does not work does not look for work	20.1	Read and write	HH Head	18 to less than 35	0	0	0	0	0	0	0	0	0	0	0	0	0	0	0	0	0	0	0	0	0	0	0	0	0
421	4215	1	urban	urban governorate	female	No Disablity	no	no	yes	yes	yes	no	no	no	no	The child is not transeferred for suspected delay	university	5	Wife of HH head	Does not work does not look for work	20.8	Read and write	HH Head	18 to less than 35	0	0	0	0	0	0	0	0	0	0	0	0	0	0	0	0	0	0	0	0	0	0	0	0	0
421	4216	1	urban	urban governorate	female	No Disablity	no	no	no	yes	yes	no	no	no	no	The child is not transeferred for suspected delay	university	5	Wife of HH head	Does not work does not look for work	23.3	Read and write	HH Head	18 to less than 35	0	0	0	0	0	0	0	0	0	0	0	0	0	0	0	0	0	0	0	0	0	0	0	0	0
421	4217	1	urban	urban governorate	male	No Disablity	no	no	no	yes	yes	no	no	no	no	The child is not transeferred for suspected delay	university	5	Wife of HH head	Does not work does not look for work	26.4	Read and write	HH Head	18 to less than 35	0	0	0	0	0	0	0	0	0	0	0	0	0	0	0	0	0	0	0	0	0	0	0	0	0
422	4223	1	urban	urban governorate	male	No Disablity	no	no	no	no	yes	no	no	no	no	The child is not transeferred for suspected delay	university	4	Wife of HH head	Does not work does not look for work	27.3	university	HH Head	18 to less than 35	0	0	0	0	0	0	0	0	0	0	0	0	0	0	0	0	0	0	0	0	0	0	0	0	0
422	4224	1	urban	urban governorate	female	No Disablity	no	no	no	no	yes	no	no	no	no	The child is not transeferred for suspected delay	university	4	Wife of HH head	Does not work does not look for work	29.3	university	HH Head	18 to less than 35	0	0	0	0	0	0	0	0	0	0	0	0	0	0	0	0	0	0	0	0	0	0	0	0	0
422	4225	1	urban	urban governorate	female	No Disablity	no	yes	no	no	yes	no	no	no	no	The child is not transeferred for suspected delay	university	4	Wife of HH head	Does not work does not look for work	32.4	university	HH Head	18 to less than 35	0	0	0	0	0	0	0	0	0	0	0	0	0	0	0	0	0	0	0	0	0	0	0	0	0
422	4226	1	urban	urban governorate	female	No Disablity	no	no	no	no	yes	no	no	no	no	The child is not transeferred for suspected delay	university	4	Wife of HH head	Does not work does not look for work	34.8	university	HH Head	18 to less than 35	0	0	0	0	0	0	0	0	0	0	0	0	0	0	0	0	0	0	0	0	0	0	0	0	0
423	4233	1	urban	urban governorate	male	No Disablity	no	no	no	no	yes	no	no	no	no	The child is transferred for suspected delay	Read and write	4	Wife of HH head	Does not work does not look for work	17.5	Read and write	HH Head	15 to less than 18	0	0	0	yes	0	yes	0	0	0	yes	0	0	0	yes	0	0	0	0	0	0	0	0	0	0	0
423	4234	1	urban	urban governorate	male	No Disablity	no	no	no	no	yes	no	no	no	no	The child is not transeferred for suspected delay	Read and write	4	Wife of HH head	Does not work does not look for work	19	Read and write	HH Head	18 to less than 35	0	0	0	0	0	0	0	0	0	0	0	0	0	0	0	0	0	0	0	0	0	0	0	0	0
423	4235	1	urban	urban governorate	female	No Disablity	no	no	no	no	yes	no	no	no	no	The child is transferred for suspected delay	Read and write	4	Wife of HH head	Does not work does not look for work	21.8	Read and write	HH Head	18 to less than 35	0	0	0	yes	0	0	0	0	0	0	0	0	0	0	0	yes	yes	yes	yes	0	0	0	0	0	0
423	4236	1	urban	urban governorate	male	No Disablity	no	no	no	no	yes	no	no	no	no	The child is not transeferred for suspected delay	Read and write	4	Wife of HH head	Does not work does not look for work	23.4	Read and write	HH Head	18 to less than 35	0	0	0	0	0	0	0	0	0	0	0	0	0	0	0	0	0	0	0	0	0	0	0	0	0
424	4243	1	urban	urban governorate	male	No Disablity	no	no	no	no	yes	no	no	no	no	The child is not transeferred for suspected delay	Prep	2	Wife of HH head	Does not work does not look for work	18	High School and technical	HH Head	18 to less than 35	0	0	0	0	0	0	0	0	0	0	0	0	0	0	0	0	0	0	0	0	0	0	0	0	0
424	4244	1	urban	urban governorate	male	No Disablity	no	no	no	no	yes	no	no	no	no	The child is not transeferred for suspected delay	Prep	2	Wife of HH head	Does not work does not look for work	20.8	High School and technical	HH Head	18 to less than 35	0	0	0	0	0	0	0	0	0	0	0	0	0	0	0	0	0	0	0	0	0	0	0	0	0
425	4253	1	urban	urban governorate	female	No Disablity	no	no	no	no	no	no	no	no	no	The child is not transeferred for suspected delay	High School and technical	2	Wife of HH head	Does not work does not look for work	17.3	High School and technical	HH Head	15 to less than 18	0	0	0	0	0	0	0	0	0	0	0	0	0	0	0	0	0	0	0	0	0	0	0	0	0
425	4254	1	urban	urban governorate	female	No Disablity	no	no	no	no	no	no	no	no	no	The child is not transeferred for suspected delay	High School and technical	2	Wife of HH head	Does not work does not look for work	18.4	High School and technical	HH Head	18 to less than 35	0	0	0	0	0	0	0	0	0	0	0	0	0	0	0	0	0	0	0	0	0	0	0	0	0
426	4263	1	urban	urban governorate	male	No Disablity	no	no	no	no	no	no	no	no	no	The child is not transeferred for suspected delay	Above intermediate	3	Wife of HH head	Does not work does not look for work	20.3	Above intermediate	HH Head	18 to less than 35	0	0	0	0	0	0	0	0	0	0	0	0	0	0	0	0	0	0	0	0	0	0	0	0	0
426	4264	1	urban	urban governorate	female	No Disablity	no	no	no	no	no	no	no	no	no	The child is not transeferred for suspected delay	Above intermediate	3	Wife of HH head	Does not work does not look for work	25.5	Above intermediate	HH Head	18 to less than 35	0	0	0	0	0	0	0	0	0	0	0	0	0	0	0	0	0	0	0	0	0	0	0	0	0
426	4265	1	urban	urban governorate	female	No Disablity	no	no	no	no	yes	no	no	yes	no	The child is not transeferred for suspected delay	Above intermediate	3	Wife of HH head	Does not work does not look for work	26.4	Above intermediate	HH Head	18 to less than 35	0	0	0	0	0	0	0	0	0	0	0	0	0	0	0	0	0	0	0	0	0	0	0	0	0
427	4273	1	urban	urban governorate	male	No Disablity	no	no	no	no	no	no	no	yes	no	The child is not transeferred for suspected delay	university	3	Wife of HH head	Does not work does not look for work	20.7	university	HH Head	18 to less than 35	0	0	0	0	0	0	0	0	0	0	0	0	0	0	0	0	0	0	0	0	0	0	0	0	0
427	4274	1	urban	urban governorate	female	No Disablity	no	no	no	no	no	no	no	no	no	The child is not transeferred for suspected delay	university	3	Wife of HH head	Does not work does not look for work	22.9	university	HH Head	18 to less than 35	0	0	0	0	0	0	0	0	0	0	0	0	0	0	0	0	0	0	0	0	0	0	0	0	0
427	4275	1	urban	urban governorate	male	No Disablity	no	no	no	no	no	no	no	no	no	The child is not transeferred for suspected delay	university	3	Wife of HH head	Does not work does not look for work	26.8	university	HH Head	18 to less than 35	0	0	0	0	0	0	0	0	0	0	0	0	0	0	0	0	0	0	0	0	0	0	0	0	0
428	4283	1	urban	urban governorate	male	No Disablity	no	no	no	no	no	no	no	no	no	The child is not transeferred for suspected delay	university	2	Wife of HH head	Does not work does not look for work	18.4	university	HH Head	18 to less than 35	0	0	0	0	0	0	0	0	0	0	0	0	0	0	0	0	0	0	0	0	0	0	0	0	0
428	4284	1	urban	urban governorate	male	No Disablity	no	no	no	no	no	no	no	no	no	The child is not transeferred for suspected delay	university	2	Wife of HH head	Does not work does not look for work	20	university	HH Head	18 to less than 35	0	0	0	0	0	0	0	0	0	0	0	0	0	0	0	0	0	0	0	0	0	0	0	0	0
429	4293	1	urban	urban governorate	female	No Disablity	no	no	no	no	no	no	no	no	no	The child is not transeferred for suspected delay	Prep	3	Wife of HH head	Does not work does not look for work	17.1	university	HH Head	15 to less than 18	0	0	0	0	0	0	0	0	0	0	0	0	0	0	0	0	0	0	0	0	0	0	0	0	0
429	4294	1	urban	urban governorate	female	No Disablity	no	no	no	no	no	no	no	no	no	The child is not transeferred for suspected delay	Prep	3	Wife of HH head	Does not work does not look for work	18	university	HH Head	18 to less than 35	0	0	0	0	0	0	0	0	0	0	0	0	0	0	0	0	0	0	0	0	0	0	0	0	0
429	4295	1	urban	urban governorate	male	No Disablity	no	no	no	no	no	no	no	no	no	The child is not transeferred for suspected delay	Prep	3	Wife of HH head	Does not work does not look for work	19.6	university	HH Head	18 to less than 35	0	0	0	0	0	0	0	0	0	0	0	0	0	0	0	0	0	0	0	0	0	0	0	0	0
430	4303	1	urban	urban governorate	male	No Disablity	no	no	no	no	yes	no	no	no	no	The child is not transeferred for suspected delay	university	3	Wife of HH head	Does not work does not look for work	26	High School and technical	HH Head	18 to less than 35	0	0	0	0	0	0	0	0	0	0	0	0	0	0	0	0	0	0	0	0	0	0	0	0	0
430	4304	1	urban	urban governorate	male	No Disablity	yes	no	no	no	yes	no	no	no	no	The child is not transeferred for suspected delay	university	3	Wife of HH head	Does not work does not look for work	29.8	High School and technical	HH Head	18 to less than 35	0	0	0	0	0	0	0	0	0	0	0	0	0	0	0	0	0	0	0	0	0	0	0	0	0
430	4305	1	urban	urban governorate	female	No Disablity	yes	no	no	no	yes	no	no	no	no	The child is not transeferred for suspected delay	university	3	Wife of HH head	Does not work does not look for work	29.8	High School and technical	HH Head	18 to less than 35	0	0	0	0	0	0	0	0	0	0	0	0	0	0	0	0	0	0	0	0	0	0	0	0	0
431	4313	1	urban	urban governorate	male	No Disablity	no	no	no	no	no	no	no	no	no	The child is not transeferred for suspected delay	4 years istitute	1	Wife of HH head	Does not work does not look for work	22.6	university	HH Head	18 to less than 35	0	0	0	0	0	0	0	0	0	0	0	0	0	0	0	0	0	0	0	0	0	0	0	0	0
432	4323	1	urban	urban governorate	female	No Disablity	no	no	no	no	no	no	no	no	no	The child is not transeferred for suspected delay	Above intermediate	4	Wife of HH head	Does not work does not look for work	19.5	Illeterate	HH Head	18 to less than 35	0	0	0	0	0	0	0	0	0	0	0	0	0	0	0	0	0	0	0	0	0	0	0	0	0
432	4324	1	urban	urban governorate	female	No Disablity	no	no	no	no	no	no	no	no	no	The child is not transeferred for suspected delay	Above intermediate	4	Wife of HH head	Does not work does not look for work	21.5	Illeterate	HH Head	18 to less than 35	0	0	0	0	0	0	0	0	0	0	0	0	0	0	0	0	0	0	0	0	0	0	0	0	0
432	4325	1	urban	urban governorate	male	No Disablity	no	no	no	no	no	no	no	no	no	The child is not transeferred for suspected delay	Above intermediate	4	Wife of HH head	Does not work does not look for work	22.9	Illeterate	HH Head	18 to less than 35	0	0	0	0	0	0	0	0	0	0	0	0	0	0	0	0	0	0	0	0	0	0	0	0	0
432	4326	1	urban	urban governorate	female	No Disablity	no	no	no	no	no	no	no	no	no	The child is not transeferred for suspected delay	Above intermediate	4	Wife of HH head	Does not work does not look for work	22.9	Illeterate	HH Head	18 to less than 35	0	0	0	0	0	0	0	0	0	0	0	0	0	0	0	0	0	0	0	0	0	0	0	0	0
433	4334	1	urban	urban governorate	male	No Disablity	no	yes	no	no	yes	no	no	no	no	The child is not transeferred for suspected delay	Read and write	3	Wife of HH head	Does not work does not look for work	26.1	High School and technical	HH Head	18 to less than 35	0	0	0	0	0	0	0	0	0	0	0	0	0	0	0	0	0	0	0	0	0	0	0	0	0
433	4335	1	urban	urban governorate	male	No Disablity	no	no	no	no	yes	no	no	no	no	The child is not transeferred for suspected delay	Read and write	3	Wife of HH head	Does not work does not look for work	27.7	High School and technical	HH Head	18 to less than 35	0	0	0	0	0	0	0	0	0	0	0	0	0	0	0	0	0	0	0	0	0	0	0	0	0
433	4336	1	urban	urban governorate	female	No Disablity	no	no	no	no	yes	no	no	no	no	The child is not transeferred for suspected delay	Read and write	3	Wife of HH head	Does not work does not look for work	32.2	High School and technical	HH Head	18 to less than 35	0	0	0	0	0	0	0	0	0	0	0	0	0	0	0	0	0	0	0	0	0	0	0	0	0
434	4344	1	urban	urban governorate	female	No Disablity	no	no	yes	no	yes	no	no	yes	no	The child is not transeferred for suspected delay	High School and technical	2	Wife of HH head	Does not work does not look for work	25.9	university	HH Head	18 to less than 35	0	0	0	0	0	0	0	0	0	0	0	0	0	0	0	0	0	0	0	0	0	0	0	0	0
434	4345	1	urban	urban governorate	male	No Disablity	no	no	yes	no	yes	no	no	yes	no	The child is not transeferred for suspected delay	High School and technical	2	Wife of HH head	Does not work does not look for work	26.8	university	HH Head	18 to less than 35	0	0	0	0	0	0	0	0	0	0	0	0	0	0	0	0	0	0	0	0	0	0	0	0	0
435	4353	1	urban	urban governorate	female	No Disablity	no	no	no	no	no	no	no	no	no	The child is not transeferred for suspected delay	university	2	Wife of HH head	work (paid-unpaid-his own-employer)	28.2	university	HH Head	18 to less than 35	0	0	0	0	0	0	0	0	0	0	0	0	0	0	0	0	0	0	0	0	0	0	0	0	0
435	4354	1	urban	urban governorate	female	No Disablity	no	no	no	no	no	no	no	no	no	The child is not transeferred for suspected delay	university	2	Wife of HH head	work (paid-unpaid-his own-employer)	30.2	university	HH Head	18 to less than 35	0	0	0	0	0	0	0	0	0	0	0	0	0	0	0	0	0	0	0	0	0	0	0	0	0
436	4363	1	urban	urban governorate	female	No Disablity	no	no	no	no	no	no	no	no	no	The child is not transeferred for suspected delay	Illeterate	2	Wife of HH head	Does not work does not look for work	18.3	Read and write	HH Head	18 to less than 35	0	0	0	0	0	0	0	0	0	0	0	0	0	0	0	0	0	0	0	0	0	0	0	0	0
436	4364	1	urban	urban governorate	male	No Disablity	no	no	no	no	no	no	no	no	no	The child is not transeferred for suspected delay	Illeterate	2	Wife of HH head	Does not work does not look for work	18.8	Read and write	HH Head	18 to less than 35	0	0	0	0	0	0	0	0	0	0	0	0	0	0	0	0	0	0	0	0	0	0	0	0	0
437	4373	1	urban	urban governorate	male	No Disablity	no	no	no	no	no	no	no	no	no	The child is not transeferred for suspected delay	Read and write	1	Wife of HH head	Does not work does not look for work	24.9	Read and write	HH Head	18 to less than 35	0	0	0	0	0	0	0	0	0	0	0	0	0	0	0	0	0	0	0	0	0	0	0	0	0
438	4383	1	urban	urban governorate	female	No Disablity	no	no	no	no	no	no	no	no	no	The child is not transeferred for suspected delay	Illeterate	2	Wife of HH head	Does not work does not look for work	22.1	Illeterate	HH Head	18 to less than 35	0	0	0	0	0	0	0	0	0	0	0	0	0	0	0	0	0	0	0	0	0	0	0	0	0
438	4384	1	urban	urban governorate	female	No Disablity	no	no	no	no	no	no	no	no	no	The child is not transeferred for suspected delay	Illeterate	2	Wife of HH head	Does not work does not look for work	22.9	Illeterate	HH Head	18 to less than 35	0	0	0	0	0	0	0	0	0	0	0	0	0	0	0	0	0	0	0	0	0	0	0	0	0
439	4393	1	urban	urban governorate	female	No Disablity	yes	no	no	no	yes	no	no	no	no	The child is not transeferred for suspected delay	Illeterate	2	Wife of HH head	Does not work does not look for work	24.6	Read and write	HH Head	18 to less than 35	0	0	0	0	0	0	0	0	0	0	0	0	0	0	0	0	0	0	0	0	0	0	0	0	0
439	4394	1	urban	urban governorate	female	No Disablity	no	no	no	no	yes	no	no	no	no	The child is not transeferred for suspected delay	Illeterate	2	Wife of HH head	Does not work does not look for work	26.8	Read and write	HH Head	18 to less than 35	0	0	0	0	0	0	0	0	0	0	0	0	0	0	0	0	0	0	0	0	0	0	0	0	0
440	4403	1	urban	urban governorate	female	No Disablity	no	no	no	no	no	no	no	no	no	The child is not transeferred for suspected delay	Read and write	3	Wife of HH head	Does not work does not look for work	18.8	university	HH Head	18 to less than 35	0	0	0	0	0	0	0	0	0	0	0	0	0	0	0	0	0	0	0	0	0	0	0	0	0
440	4404	1	urban	urban governorate	female	No Disablity	no	no	no	no	no	no	no	no	no	The child is not transeferred for suspected delay	Read and write	3	Wife of HH head	Does not work does not look for work	18.8	university	HH Head	18 to less than 35	0	0	0	0	0	0	0	0	0	0	0	0	0	0	0	0	0	0	0	0	0	0	0	0	0
440	4405	1	urban	urban governorate	male	No Disablity	no	no	no	no	no	no	no	no	no	The child is not transeferred for suspected delay	Read and write	3	Wife of HH head	Does not work does not look for work	20.2	university	HH Head	18 to less than 35	0	0	0	0	0	0	0	0	0	0	0	0	0	0	0	0	0	0	0	0	0	0	0	0	0
441	4413	1	urban	urban governorate	female	No Disablity	no	no	no	no	no	no	no	no	no	The child is not transeferred for suspected delay	Illeterate	3	Wife of HH head	Does not work does not look for work	19.9	Illeterate	HH Head	18 to less than 35	0	0	0	0	0	0	0	0	0	0	0	0	0	0	0	0	0	0	0	0	0	0	0	0	0
441	4414	1	urban	urban governorate	male	No Disablity	no	no	no	no	no	no	no	no	no	The child is not transeferred for suspected delay	Illeterate	3	Wife of HH head	Does not work does not look for work	24.3	Illeterate	HH Head	18 to less than 35	0	0	0	0	0	0	0	0	0	0	0	0	0	0	0	0	0	0	0	0	0	0	0	0	0
441	4415	1	urban	urban governorate	female	No Disablity	no	no	no	no	no	no	no	no	no	The child is not transeferred for suspected delay	Illeterate	3	Wife of HH head	Does not work does not look for work	27.3	Illeterate	HH Head	18 to less than 35	0	0	0	0	0	0	0	0	0	0	0	0	0	0	0	0	0	0	0	0	0	0	0	0	0
442	4423	1	urban	urban governorate	male	No Disablity	no	no	no	no	yes	no	no	no	no	The child is transferred for suspected delay	Illeterate	1	Wife of HH head	Does not work does not look for work	21.4	Illeterate	HH Head	18 to less than 35	yes	0	0	0	0	yes	0	0	0	0	0	0	0	0	0	0	0	0	0	0	0	0	0	0	0
443	4434	1	urban	urban governorate	female	No Disablity	yes	yes	no	yes	no	no	no	yes	no	The child is not transeferred for suspected delay	university	1	Wife of HH head	Does not work does not look for work	30.1	university	HH Head	18 to less than 35	0	0	0	0	0	0	0	0	0	0	0	0	0	0	0	0	0	0	0	0	0	0	0	0	0
444	4443	1	urban	urban governorate	male	No Disablity	no	no	no	no	yes	no	no	no	no	The child is not transeferred for suspected delay	university	1	Wife of HH head	Does not work does not look for work	21.8	university	HH Head	18 to less than 35	0	0	0	0	0	0	0	0	0	0	0	0	0	0	0	0	0	0	0	0	0	0	0	0	0
445	4453	1	urban	urban governorate	female	No Disablity	no	yes	no	no	yes	no	no	no	no	The child is not transeferred for suspected delay	university	1	Wife of HH head	work (paid-unpaid-his own-employer)	26.7	university	HH Head	18 to less than 35	0	0	0	0	0	0	0	0	0	0	0	0	0	0	0	0	0	0	0	0	0	0	0	0	0
446	4463	1	urban	urban governorate	male	No Disablity	yes	no	yes	yes	yes	no	no	yes	no	The child is not transeferred for suspected delay	High School and technical	1	Wife of HH head	Does not work does not look for work	40.3	4 years istitute	HH Head	40 +	0	0	0	0	0	0	0	0	0	0	0	0	0	0	0	0	0	0	0	0	0	0	0	0	0
447	4475	1	urban	urban governorate	male	No Disablity	no	no	no	no	yes	no	no	yes	no	The child is not transeferred for suspected delay	university	1	Wife of HH head	work (paid-unpaid-his own-employer)	36.9	university	HH Head	35 to less than 40	0	0	0	0	0	0	0	0	0	0	0	0	0	0	0	0	0	0	0	0	0	0	0	0	0
448	4486	1	urban	urban governorate	male	No Disablity	no	yes	no	no	yes	no	no	no	no	The child is not transeferred for suspected delay	university	1	Wife of HH head	Does not work does not look for work	38.3	university	HH Head	35 to less than 40	0	0	0	0	0	0	0	0	0	0	0	0	0	0	0	0	0	0	0	0	0	0	0	0	0
449	4495	1	urban	urban governorate	male	No Disablity	no	no	no	no	yes	yes	no	yes	no	The child is not transeferred for suspected delay	High School and technical	2	Wife of HH head	Does not work does not look for work	25.9	High School and technical	HH Head	18 to less than 35	0	0	0	0	0	0	0	0	0	0	0	0	0	0	0	0	0	0	0	0	0	0	0	0	0
449	4496	1	urban	urban governorate	female	No Disablity	no	no	no	no	yes	no	no	no	no	The child is not transeferred for suspected delay	High School and technical	2	Wife of HH head	Does not work does not look for work	31.3	High School and technical	HH Head	18 to less than 35	0	0	0	0	0	0	0	0	0	0	0	0	0	0	0	0	0	0	0	0	0	0	0	0	0
450	4503	1	urban	urban governorate	male	No Disablity	no	no	no	no	no	no	no	no	no	The child is transferred for suspected delay	High School and technical	2	Wife of HH head	Does not work does not look for work	22.6	High School and technical	HH Head	18 to less than 35	0	0	0	0	0	0	0	0	0	0	0	0	0	0	0	0	0	0	0	0	0	0	0	0	0
450	4504	1	urban	urban governorate	male	No Disablity	no	no	no	no	no	no	no	no	no	The child is not transeferred for suspected delay	High School and technical	2	Wife of HH head	Does not work does not look for work	25.3	High School and technical	HH Head	18 to less than 35	0	0	0	0	0	0	0	0	0	0	0	0	0	0	0	0	0	0	0	0	0	0	0	0	0
451	4514	1	urban	urban governorate	male	No Disablity	no	no	no	no	yes	no	no	yes	no	The child is not transeferred for suspected delay	university	2	Wife of HH head	Does not work does not look for work	26.5	4 years istitute	HH Head	18 to less than 35	0	0	0	0	0	0	0	0	0	0	0	0	0	0	0	0	0	0	0	0	0	0	0	0	0
451	4515	1	urban	urban governorate	male	No Disablity	no	no	no	yes	yes	no	no	no	no	The child is not transeferred for suspected delay	university	2	Wife of HH head	Does not work does not look for work	33.3	4 years istitute	HH Head	18 to less than 35	0	0	0	0	0	0	0	0	0	0	0	0	0	0	0	0	0	0	0	0	0	0	0	0	0
452	4524	1	urban	urban governorate	female	No Disablity	no	no	no	no	no	no	no	no	no	The child is not transeferred for suspected delay	High School and technical	3	other relationship type	work (paid-unpaid-his own-employer)	24.8	Illeterate	HH Head	18 to less than 35	0	0	0	0	0	0	0	0	0	0	0	0	0	0	0	0	0	0	0	0	0	0	0	0	0
452	4525	1	urban	urban governorate	female	No Disablity	no	no	no	no	yes	no	no	no	no	The child is not transeferred for suspected delay	High School and technical	3	other relationship type	work (paid-unpaid-his own-employer)	26.7	Illeterate	HH Head	18 to less than 35	0	0	0	0	0	0	0	0	0	0	0	0	0	0	0	0	0	0	0	0	0	0	0	0	0
452	4526	1	urban	urban governorate	female	No Disablity	no	no	no	no	no	no	no	no	no	The child is not transeferred for suspected delay	High School and technical	3	other relationship type	work (paid-unpaid-his own-employer)	32.5	Illeterate	HH Head	18 to less than 35	0	0	0	0	0	0	0	0	0	0	0	0	0	0	0	0	0	0	0	0	0	0	0	0	0
453	4533	1	urban	urban governorate	male	No Disablity	no	no	no	no	no	no	no	no	no	The child is not transeferred for suspected delay	Read and write	2	Wife of HH head	Does not work does not look for work	21.9	Illeterate	HH Head	18 to less than 35	0	0	0	0	0	0	0	0	0	0	0	0	0	0	0	0	0	0	0	0	0	0	0	0	0
453	4534	1	urban	urban governorate	male	No Disablity	no	no	no	no	yes	no	no	no	no	The child is not transeferred for suspected delay	Read and write	2	Wife of HH head	Does not work does not look for work	25.3	Illeterate	HH Head	18 to less than 35	0	0	0	0	0	0	0	0	0	0	0	0	0	0	0	0	0	0	0	0	0	0	0	0	0
454	4546	1	urban	urban governorate	male	No Disablity	no	no	no	no	no	no	no	no	no	The child is not transeferred for suspected delay	Illeterate	2	Wife of HH head	Does not work does not look for work	29.5	Illeterate	HH Head	18 to less than 35	0	0	0	0	0	0	0	0	0	0	0	0	0	0	0	0	0	0	0	0	0	0	0	0	0
454	4547	1	urban	urban governorate	male	No Disablity	no	no	no	no	no	no	no	no	no	The child is not transeferred for suspected delay	Illeterate	2	Wife of HH head	Does not work does not look for work	32.7	Illeterate	HH Head	18 to less than 35	0	0	0	0	0	0	0	0	0	0	0	0	0	0	0	0	0	0	0	0	0	0	0	0	0
455	4556	1	urban	urban governorate	female	No Disablity	no	no	no	no	no	no	no	no	no	The child is not transeferred for suspected delay	Illeterate	1	Wife of HH head	Does not work does not look for work	32.8	Illeterate	HH Head	18 to less than 35	0	0	0	0	0	0	0	0	0	0	0	0	0	0	0	0	0	0	0	0	0	0	0	0	0
456	4565	1	urban	urban governorate	male	No Disablity	no	no	no	no	no	no	no	no	no	The child is not transeferred for suspected delay	Prep	1	Wife of HH head	Does not work does not look for work	28.3	Primary	HH Head	18 to less than 35	0	0	0	0	0	0	0	0	0	0	0	0	0	0	0	0	0	0	0	0	0	0	0	0	0
457	4573	1	urban	urban governorate	female	No Disablity	no	no	no	no	no	no	no	no	no	The child is not transeferred for suspected delay	Illeterate	2	Wife of HH head	Does not work does not look for work	18.3	Illeterate	HH Head	18 to less than 35	0	0	0	0	0	0	0	0	0	0	0	0	0	0	0	0	0	0	0	0	0	0	0	0	0
457	4574	1	urban	urban governorate	male	No Disablity	no	no	no	no	yes	no	no	no	no	The child is not transeferred for suspected delay	Illeterate	2	Wife of HH head	Does not work does not look for work	24.5	Illeterate	HH Head	18 to less than 35	0	0	0	0	0	0	0	0	0	0	0	0	0	0	0	0	0	0	0	0	0	0	0	0	0
458	4583	1	urban	urban governorate	female	No Disablity	no	yes	no	no	no	no	no	no	no	The child is not transeferred for suspected delay	High School and technical	1	Wife of HH head	Does not work does not look for work	18.9	High School and technical	HH Head	18 to less than 35	0	0	0	0	0	0	0	0	0	0	0	0	0	0	0	0	0	0	0	0	0	0	0	0	0
459	4593	1	urban	urban governorate	female	No Disablity	no	no	no	no	no	no	no	no	no	The child is not transeferred for suspected delay	Read and write	2	Wife of HH head	Does not work does not look for work	19.2	Prep	HH Head	18 to less than 35	0	0	0	0	0	0	0	0	0	0	0	0	0	0	0	0	0	0	0	0	0	0	0	0	0
459	4594	1	urban	urban governorate	male	No Disablity	no	yes	no	no	no	no	no	no	no	The child is not transeferred for suspected delay	Read and write	2	Wife of HH head	Does not work does not look for work	20.3	Prep	HH Head	18 to less than 35	0	0	0	0	0	0	0	0	0	0	0	0	0	0	0	0	0	0	0	0	0	0	0	0	0
460	4604	1	urban	urban governorate	male	Disable	no	yes	no	no	yes	no	no	yes	no	The child is transferred for suspected delay	Read and write	2	Wife of HH head	Does not work does not look for work	34	Read and write	HH Head	18 to less than 35	0	0	yes	yes	yes	yes	yes	yes	yes	yes	yes	yes	0	0	0	0	0	0	0	0	0	0	0	0	0
460	4605	1	urban	urban governorate	female	No Disablity	no	yes	no	no	yes	no	no	no	no	The child is not transeferred for suspected delay	Read and write	2	Wife of HH head	Does not work does not look for work	40.4	Read and write	HH Head	40 +	0	0	0	0	0	0	0	0	0	0	0	0	0	0	0	0	0	0	0	0	0	0	0	0	0
461	4615	1	urban	urban governorate	male	No Disablity	no	no	no	no	no	no	no	no	no	The child is not transeferred for suspected delay	the child has no moyther in the house	1	his/her mother is not in the HH	The child has no mother in the HH	the child has no mother in the HH	the child has no father in the HH	the child has no mother is not in the HH	99	0	0	0	0	0	0	0	0	0	0	0	0	0	0	0	0	0	0	0	0	0	0	0	0	0
462	4625	1	urban	urban governorate	male	No Disablity	no	no	no	no	no	no	no	no	no	The child is not transeferred for suspected delay	Read and write	1	Wife of HH head	Does not work does not look for work	24.9	Read and write	HH Head	18 to less than 35	0	0	0	0	0	0	0	0	0	0	0	0	0	0	0	0	0	0	0	0	0	0	0	0	0
463	4636	1	urban	urban governorate	female	No Disablity	no	no	no	yes	yes	no	no	no	no	The child is not transeferred for suspected delay	Above intermediate	2	Wife of HH head	Does not work does not look for work	34.2	Above intermediate	HH Head	18 to less than 35	0	0	0	0	0	0	0	0	0	0	0	0	0	0	0	0	0	0	0	0	0	0	0	0	0
463	4637	1	urban	urban governorate	male	No Disablity	no	no	no	yes	yes	yes	no	no	no	The child is not transeferred for suspected delay	Above intermediate	2	Wife of HH head	Does not work does not look for work	34.2	Above intermediate	HH Head	18 to less than 35	0	0	0	0	0	0	0	0	0	0	0	0	0	0	0	0	0	0	0	0	0	0	0	0	0
464	4643	1	urban	urban governorate	male	No Disablity	no	yes	no	no	no	no	no	no	no	The child is not transeferred for suspected delay	university	1	Wife of HH head	Does not work does not look for work	22.3	High School and technical	HH Head	18 to less than 35	0	0	0	0	0	0	0	0	0	0	0	0	0	0	0	0	0	0	0	0	0	0	0	0	0
465	4653	1	urban	urban governorate	male	No Disablity	no	no	no	no	no	no	no	yes	no	The child is not transeferred for suspected delay	High School and technical	1	Wife of HH head	Does not work does not look for work	22.7	university	HH Head	18 to less than 35	0	0	0	0	0	0	0	0	0	0	0	0	0	0	0	0	0	0	0	0	0	0	0	0	0
466	4663	1	urban	urban governorate	female	No Disablity	no	yes	no	yes	no	no	no	yes	no	The child is not transeferred for suspected delay	Above intermediate	2	Wife of HH head	Does not work does not look for work	19.8	university	HH Head	18 to less than 35	0	0	0	0	0	0	0	0	0	0	0	0	0	0	0	0	0	0	0	0	0	0	0	0	0
466	4664	1	urban	urban governorate	male	No Disablity	no	yes	no	no	no	no	no	no	no	The child is not transeferred for suspected delay	Above intermediate	2	Wife of HH head	Does not work does not look for work	23.8	university	HH Head	18 to less than 35	0	0	0	0	0	0	0	0	0	0	0	0	0	0	0	0	0	0	0	0	0	0	0	0	0
467	4673	1	urban	urban governorate	female	No Disablity	no	no	no	no	no	no	no	no	no	The child is not transeferred for suspected delay	Illeterate	2	Wife of HH head	Does not work does not look for work	29.2	Illeterate	HH Head	18 to less than 35	0	0	0	0	0	0	0	0	0	0	0	0	0	0	0	0	0	0	0	0	0	0	0	0	0
467	4674	1	urban	urban governorate	female	Disable	no	no	no	no	no	no	no	no	no	The child is not transeferred for suspected delay	Illeterate	2	Wife of HH head	Does not work does not look for work	34.9	Illeterate	HH Head	18 to less than 35	0	0	0	0	0	0	0	0	0	0	0	0	0	0	0	0	0	0	0	0	0	0	0	0	0
468	4683	1	urban	urban governorate	male	No Disablity	no	yes	no	no	yes	no	no	yes	no	The child is not transeferred for suspected delay	High School and technical	3	Wife of HH head	Does not work does not look for work	19.5	High School and technical	HH Head	18 to less than 35	0	0	0	0	0	0	0	0	0	0	0	0	0	0	0	0	0	0	0	0	0	0	0	0	0
468	4684	1	urban	urban governorate	male	No Disablity	no	yes	no	no	yes	no	no	no	no	The child is not transeferred for suspected delay	High School and technical	3	Wife of HH head	Does not work does not look for work	20.5	High School and technical	HH Head	18 to less than 35	0	0	0	0	0	0	0	0	0	0	0	0	0	0	0	0	0	0	0	0	0	0	0	0	0
468	4685	1	urban	urban governorate	male	No Disablity	no	yes	no	no	yes	no	no	no	no	The child is not transeferred for suspected delay	High School and technical	3	Wife of HH head	Does not work does not look for work	23	High School and technical	HH Head	18 to less than 35	0	0	0	0	0	0	0	0	0	0	0	0	0	0	0	0	0	0	0	0	0	0	0	0	0
469	4694	1	urban	urban governorate	female	No Disablity	no	yes	no	no	no	no	no	no	no	The child is not transeferred for suspected delay	High School and technical	1	Wife of HH head	Does not work does not look for work	21.1	High School and technical	HH Head	18 to less than 35	0	0	0	0	0	0	0	0	0	0	0	0	0	0	0	0	0	0	0	0	0	0	0	0	0
470	4705	1	urban	urban governorate	female	No Disablity	no	no	no	no	yes	no	no	yes	no	The child is not transeferred for suspected delay	Above intermediate	2	Wife of HH head	Does not work does not look for work	30.3	High School and technical	HH Head	18 to less than 35	0	0	0	0	0	0	0	0	0	0	0	0	0	0	0	0	0	0	0	0	0	0	0	0	0
470	4706	1	urban	urban governorate	female	No Disablity	no	no	no	no	yes	no	no	yes	no	The child is not transeferred for suspected delay	Above intermediate	2	Wife of HH head	Does not work does not look for work	36.2	High School and technical	HH Head	35 to less than 40	0	0	0	0	0	0	0	0	0	0	0	0	0	0	0	0	0	0	0	0	0	0	0	0	0
471	4713	1	urban	urban governorate	female	No Disablity	no	no	no	no	no	no	no	no	no	The child is not transeferred for suspected delay	Above intermediate	1	Wife of HH head	Does not work does not look for work	21.8	High School and technical	HH Head	18 to less than 35	0	0	0	0	0	0	0	0	0	0	0	0	0	0	0	0	0	0	0	0	0	0	0	0	0
472	4723	1	urban	urban governorate	male	No Disablity	no	no	no	no	yes	no	no	no	no	The child is not transeferred for suspected delay	High School and technical	1	Wife of HH head	work (paid-unpaid-his own-employer)	23.9	Primary	HH Head	18 to less than 35	0	0	0	0	0	0	0	0	0	0	0	0	0	0	0	0	0	0	0	0	0	0	0	0	0
473	4733	1	urban	urban governorate	male	No Disablity	no	yes	no	no	no	no	no	no	no	The child is not transeferred for suspected delay	High School and technical	2	Wife of HH head	Does not work does not look for work	21.1	High School and technical	HH Head	18 to less than 35	0	0	0	0	0	0	0	0	0	0	0	0	0	0	0	0	0	0	0	0	0	0	0	0	0
473	4734	1	urban	urban governorate	male	No Disablity	no	yes	no	no	no	no	no	no	no	The child is not transeferred for suspected delay	High School and technical	2	Wife of HH head	Does not work does not look for work	23.3	High School and technical	HH Head	18 to less than 35	0	0	0	0	0	0	0	0	0	0	0	0	0	0	0	0	0	0	0	0	0	0	0	0	0
474	4742	1	urban	urban governorate	male	Disable	no	no	no	no	no	no	yes	no	yes	The child is transferred for suspected delay	Above intermediate	1	HH Head	work (paid-unpaid-his own-employer)	24.3	the child has no father in the HH	the child has no mother is not in the HH	18 to less than 35	yes	yes	yes	yes	yes	yes	yes	yes	yes	yes	yes	yes	yes	yes	yes	yes	yes	yes	0	0	0	0	0	0	0
475	4753	1	urban	urban governorate	male	No Disablity	no	no	no	no	no	no	no	no	no	The child is not transeferred for suspected delay	High School and technical	3	Wife of HH head	Does not work does not look for work	21	High School and technical	HH Head	18 to less than 35	0	0	0	0	0	0	0	0	0	0	0	0	0	0	0	0	0	0	0	0	0	0	0	0	0
475	4754	1	urban	urban governorate	male	No Disablity	no	no	no	no	no	no	no	no	no	The child is transferred for suspected delay	High School and technical	3	Wife of HH head	Does not work does not look for work	24.1	High School and technical	HH Head	18 to less than 35	yes	0	0	0	0	0	0	0	0	0	0	0	yes	0	0	0	0	0	0	0	0	0	0	0	0
475	4755	1	urban	urban governorate	male	No Disablity	no	no	no	no	no	no	no	no	no	The child is not transeferred for suspected delay	High School and technical	3	Wife of HH head	Does not work does not look for work	27.2	High School and technical	HH Head	18 to less than 35	0	0	0	0	0	0	0	0	0	0	0	0	0	0	0	0	0	0	0	0	0	0	0	0	0
476	4763	1	urban	urban governorate	female	No Disablity	no	yes	no	no	yes	no	no	no	no	The child is not transeferred for suspected delay	university	2	Wife of HH head	Does not work does not look for work	23.4	university	HH Head	18 to less than 35	0	0	0	0	0	0	0	0	0	0	0	0	0	0	0	0	0	0	0	0	0	0	0	0	0
476	4764	1	urban	urban governorate	female	No Disablity	no	yes	no	no	no	no	no	no	no	The child is not transeferred for suspected delay	university	2	Wife of HH head	Does not work does not look for work	25.3	university	HH Head	18 to less than 35	0	0	0	0	0	0	0	0	0	0	0	0	0	0	0	0	0	0	0	0	0	0	0	0	0
477	4773	1	urban	urban governorate	male	No Disablity	no	yes	no	no	yes	no	no	no	no	The child is not transeferred for suspected delay	Above intermediate	1	Wife of HH head	Does not work does not look for work	32.2	Above intermediate	HH Head	18 to less than 35	0	0	0	0	0	0	0	0	0	0	0	0	0	0	0	0	0	0	0	0	0	0	0	0	0
478	4788	1	urban	urban governorate	male	No Disablity	no	no	no	yes	no	no	no	no	no	The child is not transeferred for suspected delay	High School and technical	2	Wife of HH head	Does not work does not look for work	36.3	Prep	HH Head	35 to less than 40	0	0	0	0	0	0	0	0	0	0	0	0	0	0	0	0	0	0	0	0	0	0	0	0	0
478	4789	1	urban	urban governorate	male	Disable	no	yes	no	no	no	no	no	no	yes	The child is transferred for suspected delay	High School and technical	2	Wife of HH head	Does not work does not look for work	41.2	Prep	HH Head	40 +	0	0	0	yes	0	0	0	0	0	yes	0	0	0	0	0	0	0	yes	0	0	yes	yes	0	0	0
479	4796	1	urban	urban governorate	male	No Disablity	no	yes	no	no	yes	no	no	yes	no	The child is not transeferred for suspected delay	High School and technical	1	Wife of HH head	work (paid-unpaid-his own-employer)	41.4	Read and write	HH Head	40 +	0	0	0	0	0	0	0	0	0	0	0	0	0	0	0	0	0	0	0	0	0	0	0	0	0
480	4805	1	urban	urban governorate	male	No Disablity	no	no	no	no	no	no	no	no	no	The child is not transeferred for suspected delay	Read and write	3	Wife of HH head	Does not work does not look for work	25.8	Illeterate	HH Head	18 to less than 35	0	0	0	0	0	0	0	0	0	0	0	0	0	0	0	0	0	0	0	0	0	0	0	0	0
480	4806	1	urban	urban governorate	female	No Disablity	no	no	no	no	no	no	no	no	no	The child is not transeferred for suspected delay	Read and write	3	Wife of HH head	Does not work does not look for work	25.8	Illeterate	HH Head	18 to less than 35	0	0	0	0	0	0	0	0	0	0	0	0	0	0	0	0	0	0	0	0	0	0	0	0	0
480	4807	1	urban	urban governorate	female	No Disablity	no	no	no	no	yes	no	no	no	no	The child is transferred for suspected delay	Read and write	3	Wife of HH head	Does not work does not look for work	31.1	Illeterate	HH Head	18 to less than 35	yes	0	0	0	0	0	yes	0	0	0	0	0	0	0	0	0	0	0	0	0	yes	yes	0	0	0
481	4813	1	urban	urban governorate	female	No Disablity	no	yes	no	no	no	no	no	no	no	The child is not transeferred for suspected delay	university	1	Wife of HH head	Does not work does not look for work	24.3	university	HH Head	18 to less than 35	0	0	0	0	0	0	0	0	0	0	0	0	0	0	0	0	0	0	0	0	0	0	0	0	0
482	4823	1	urban	urban governorate	male	No Disablity	no	no	no	no	no	no	no	no	no	The child is not transeferred for suspected delay	High School and technical	4	Wife of HH head	Does not work does not look for work	16.3	High School and technical	HH Head	15 to less than 18	0	0	0	0	0	0	0	0	0	0	0	0	0	0	0	0	0	0	0	0	0	0	0	0	0
482	4824	1	urban	urban governorate	male	No Disablity	no	no	no	no	no	no	no	no	no	The child is not transeferred for suspected delay	High School and technical	4	Wife of HH head	Does not work does not look for work	18.8	High School and technical	HH Head	18 to less than 35	0	0	0	0	0	0	0	0	0	0	0	0	0	0	0	0	0	0	0	0	0	0	0	0	0
482	4825	1	urban	urban governorate	female	No Disablity	no	no	no	no	no	no	no	no	no	The child is not transeferred for suspected delay	High School and technical	4	Wife of HH head	Does not work does not look for work	20.6	High School and technical	HH Head	18 to less than 35	0	0	0	0	0	0	0	0	0	0	0	0	0	0	0	0	0	0	0	0	0	0	0	0	0
482	4826	1	urban	urban governorate	male	No Disablity	no	no	no	no	no	no	no	no	no	The child is not transeferred for suspected delay	High School and technical	4	Wife of HH head	Does not work does not look for work	22.8	High School and technical	HH Head	18 to less than 35	0	0	0	0	0	0	0	0	0	0	0	0	0	0	0	0	0	0	0	0	0	0	0	0	0
483	4835	1	urban	urban governorate	female	No Disablity	no	yes	no	no	no	no	no	no	no	The child is not transeferred for suspected delay	university	2	Wife of HH head	Does not work does not look for work	28.7	university	HH Head	18 to less than 35	0	0	0	0	0	0	0	0	0	0	0	0	0	0	0	0	0	0	0	0	0	0	0	0	0
483	4836	1	urban	urban governorate	female	No Disablity	no	yes	no	no	no	no	no	no	no	The child is not transeferred for suspected delay	university	2	Wife of HH head	Does not work does not look for work	34.8	university	HH Head	18 to less than 35	0	0	0	0	0	0	0	0	0	0	0	0	0	0	0	0	0	0	0	0	0	0	0	0	0
484	4844	1	urban	urban governorate	female	No Disablity	no	no	no	no	no	no	no	no	no	The child is not transeferred for suspected delay	High School and technical	2	Wife of HH head	Does not work does not look for work	21.3	High School and technical	HH Head	18 to less than 35	0	0	0	0	0	0	0	0	0	0	0	0	0	0	0	0	0	0	0	0	0	0	0	0	0
484	4845	1	urban	urban governorate	female	No Disablity	no	no	no	no	no	yes	no	no	no	The child is transferred for suspected delay	High School and technical	2	Wife of HH head	Does not work does not look for work	29	High School and technical	HH Head	18 to less than 35	0	0	yes	0	0	0	0	0	0	0	0	0	0	0	0	0	0	0	0	0	0	0	0	yes	0
485	4853	1	urban	urban governorate	male	No Disablity	no	no	no	no	no	no	no	no	no	The child is not transeferred for suspected delay	Prep	2	Wife of HH head	Does not work does not look for work	23.1	High School and technical	HH Head	18 to less than 35	0	0	0	0	0	0	0	0	0	0	0	0	0	0	0	0	0	0	0	0	0	0	0	0	0
485	4854	1	urban	urban governorate	male	No Disablity	no	no	no	no	yes	no	no	yes	no	The child is not transeferred for suspected delay	Prep	2	Wife of HH head	Does not work does not look for work	24.7	High School and technical	HH Head	18 to less than 35	0	0	0	0	0	0	0	0	0	0	0	0	0	0	0	0	0	0	0	0	0	0	0	0	0
486	4863	1	urban	urban governorate	male	No Disablity	no	yes	no	no	no	no	no	no	no	The child is not transeferred for suspected delay	university	1	Wife of HH head	Does not work does not look for work	22.8	post grduate	HH Head	18 to less than 35	0	0	0	0	0	0	0	0	0	0	0	0	0	0	0	0	0	0	0	0	0	0	0	0	0
487	4873	1	urban	urban governorate	female	No Disablity	no	no	no	no	no	no	no	no	no	The child is not transeferred for suspected delay	Illeterate	1	Wife of HH head	Does not work does not look for work	13.4	Illeterate	HH Head	less than 15	0	0	0	0	0	0	0	0	0	0	0	0	0	0	0	0	0	0	0	0	0	0	0	0	0
488	4885	1	urban	urban governorate	female	No Disablity	no	yes	no	no	yes	no	no	no	no	The child is not transeferred for suspected delay	Primary	1	Wife of HH head	Does not work does not look for work	35.6	Primary	HH Head	35 to less than 40	0	0	0	0	0	0	0	0	0	0	0	0	0	0	0	0	0	0	0	0	0	0	0	0	0
489	4896	1	urban	urban governorate	male	No Disablity	no	yes	no	no	no	no	no	no	no	The child is not transeferred for suspected delay	Above intermediate	2	Wife of HH head	Does not work does not look for work	38.4	High School and technical	HH Head	35 to less than 40	0	0	0	0	0	0	0	0	0	0	0	0	0	0	0	0	0	0	0	0	0	0	0	0	0
489	4897	1	urban	urban governorate	female	No Disablity	no	yes	no	no	no	no	no	no	no	The child is not transeferred for suspected delay	Above intermediate	2	Wife of HH head	Does not work does not look for work	42.2	High School and technical	HH Head	40 +	0	0	0	0	0	0	0	0	0	0	0	0	0	0	0	0	0	0	0	0	0	0	0	0	0
490	4905	1	urban	urban governorate	female	No Disablity	no	yes	no	no	no	no	no	no	no	The child is not transeferred for suspected delay	university	1	Wife of HH head	work (paid-unpaid-his own-employer)	41.4	High School and technical	HH Head	40 +	0	0	0	0	0	0	0	0	0	0	0	0	0	0	0	0	0	0	0	0	0	0	0	0	0
491	4913	1	urban	urban governorate	female	No Disablity	no	yes	no	no	no	no	no	no	no	The child is not transeferred for suspected delay	university	2	Wife of HH head	Does not work does not look for work	25.8	university	HH Head	18 to less than 35	0	0	0	0	0	0	0	0	0	0	0	0	0	0	0	0	0	0	0	0	0	0	0	0	0
491	4914	1	urban	urban governorate	female	No Disablity	no	yes	no	no	no	no	no	no	no	The child is not transeferred for suspected delay	university	2	Wife of HH head	Does not work does not look for work	28.6	university	HH Head	18 to less than 35	0	0	0	0	0	0	0	0	0	0	0	0	0	0	0	0	0	0	0	0	0	0	0	0	0
492	4923	1	urban	urban governorate	female	No Disablity	no	no	no	no	no	no	no	no	no	The child is not transeferred for suspected delay	High School and technical	3	Wife of HH head	Does not work does not look for work	24	High School and technical	HH Head	18 to less than 35	0	0	0	0	0	0	0	0	0	0	0	0	0	0	0	0	0	0	0	0	0	0	0	0	0
492	4924	1	urban	urban governorate	female	No Disablity	no	no	no	no	no	no	no	no	no	The child is not transeferred for suspected delay	High School and technical	3	Wife of HH head	Does not work does not look for work	25.2	High School and technical	HH Head	18 to less than 35	0	0	0	0	0	0	0	0	0	0	0	0	0	0	0	0	0	0	0	0	0	0	0	0	0
492	4925	1	urban	urban governorate	female	No Disablity	no	no	no	no	no	no	no	no	no	The child is not transeferred for suspected delay	High School and technical	3	Wife of HH head	Does not work does not look for work	29.4	High School and technical	HH Head	18 to less than 35	0	0	0	0	0	0	0	0	0	0	0	0	0	0	0	0	0	0	0	0	0	0	0	0	0
493	4936	1	urban	urban governorate	male	No Disablity	no	no	no	no	no	no	no	no	no	The child is not transeferred for suspected delay	Prep	1	Wife of HH head	Does not work does not look for work	37.9	High School and technical	HH Head	35 to less than 40	0	0	0	0	0	0	0	0	0	0	0	0	0	0	0	0	0	0	0	0	0	0	0	0	0
494	4942	1	urban	urban governorate	male	No Disablity	no	no	no	yes	yes	no	no	yes	no	The child is transferred for suspected delay	university	1	HH Head	work (paid-unpaid-his own-employer)	27.1	the child has no father in the HH	the child has no mother is not in the HH	18 to less than 35	0	0	0	yes	0	0	0	0	0	0	0	0	0	0	0	0	0	0	0	0	0	0	0	0	0
495	4953	1	urban	urban governorate	female	No Disablity	no	no	no	no	no	no	no	no	no	The child is not transeferred for suspected delay	High School and technical	3	Wife of HH head	Does not work does not look for work	20.7	Read and write	HH Head	18 to less than 35	0	0	0	0	0	0	0	0	0	0	0	0	0	0	0	0	0	0	0	0	0	0	0	0	0
495	4954	1	urban	urban governorate	female	No Disablity	no	yes	no	no	no	no	no	no	no	The child is not transeferred for suspected delay	High School and technical	3	Wife of HH head	Does not work does not look for work	24.8	Read and write	HH Head	18 to less than 35	0	0	0	0	0	0	0	0	0	0	0	0	0	0	0	0	0	0	0	0	0	0	0	0	0
495	4955	1	urban	urban governorate	male	No Disablity	no	yes	no	no	yes	no	no	yes	no	The child is not transeferred for suspected delay	High School and technical	3	Wife of HH head	Does not work does not look for work	30.7	Read and write	HH Head	18 to less than 35	0	0	0	0	0	0	0	0	0	0	0	0	0	0	0	0	0	0	0	0	0	0	0	0	0
496	4963	1	urban	urban governorate	female	No Disablity	no	no	no	no	no	no	no	no	no	The child is not transeferred for suspected delay	High School and technical	2	Wife of HH head	Does not work does not look for work	20.5	Above intermediate	HH Head	18 to less than 35	0	0	0	0	0	0	0	0	0	0	0	0	0	0	0	0	0	0	0	0	0	0	0	0	0
496	4964	1	urban	urban governorate	male	No Disablity	no	no	no	no	no	no	no	no	no	The child is not transeferred for suspected delay	High School and technical	2	Wife of HH head	Does not work does not look for work	23.5	Above intermediate	HH Head	18 to less than 35	0	0	0	0	0	0	0	0	0	0	0	0	0	0	0	0	0	0	0	0	0	0	0	0	0
497	4973	1	urban	urban governorate	male	No Disablity	no	no	no	no	no	no	no	no	no	The child is not transeferred for suspected delay	Read and write	1	Wife of HH head	Does not work does not look for work	24.8	Read and write	HH Head	18 to less than 35	0	0	0	0	0	0	0	0	0	0	0	0	0	0	0	0	0	0	0	0	0	0	0	0	0
498	4983	1	urban	urban governorate	male	No Disablity	no	yes	no	no	no	no	no	no	no	The child is not transeferred for suspected delay	Primary	3	Wife of HH head	Does not work does not look for work	23.8	Illeterate	HH Head	18 to less than 35	0	0	0	0	0	0	0	0	0	0	0	0	0	0	0	0	0	0	0	0	0	0	0	0	0
498	4984	1	urban	urban governorate	female	No Disablity	no	no	no	no	no	no	no	no	no	The child is not transeferred for suspected delay	Primary	3	Wife of HH head	Does not work does not look for work	25.8	Illeterate	HH Head	18 to less than 35	0	0	0	0	0	0	0	0	0	0	0	0	0	0	0	0	0	0	0	0	0	0	0	0	0
498	4985	1	urban	urban governorate	female	No Disablity	no	yes	no	no	no	no	no	no	no	The child is not transeferred for suspected delay	Primary	3	Wife of HH head	Does not work does not look for work	32.9	Illeterate	HH Head	18 to less than 35	0	0	0	0	0	0	0	0	0	0	0	0	0	0	0	0	0	0	0	0	0	0	0	0	0
499	4995	1	urban	urban governorate	female	No Disablity	no	no	no	no	no	no	no	no	no	The child is not transeferred for suspected delay	Illeterate	1	Wife of HH head	Does not work does not look for work	34	High School and technical	HH Head	18 to less than 35	0	0	0	0	0	0	0	0	0	0	0	0	0	0	0	0	0	0	0	0	0	0	0	0	0
500	5004	1	urban	urban governorate	male	No Disablity	no	no	no	no	yes	no	no	no	no	The child is not transeferred for suspected delay	Prep	4	Wife of HH head	Does not work does not look for work	23.9	High School and technical	HH Head	18 to less than 35	0	0	0	0	0	0	0	0	0	0	0	0	0	0	0	0	0	0	0	0	0	0	0	0	0
500	5005	1	urban	urban governorate	female	No Disablity	no	no	no	no	yes	no	no	no	no	The child is not transeferred for suspected delay	Prep	4	Wife of HH head	Does not work does not look for work	26.1	High School and technical	HH Head	18 to less than 35	0	0	0	0	0	0	0	0	0	0	0	0	0	0	0	0	0	0	0	0	0	0	0	0	0
500	5006	1	urban	urban governorate	female	No Disablity	no	yes	no	no	yes	no	no	no	no	The child is not transeferred for suspected delay	Prep	4	Wife of HH head	Does not work does not look for work	32.4	High School and technical	HH Head	18 to less than 35	0	0	0	0	0	0	0	0	0	0	0	0	0	0	0	0	0	0	0	0	0	0	0	0	0
500	5007	1	urban	urban governorate	male	No Disablity	no	yes	no	no	yes	no	no	no	no	The child is not transeferred for suspected delay	Prep	4	Wife of HH head	Does not work does not look for work	32.4	High School and technical	HH Head	18 to less than 35	0	0	0	0	0	0	0	0	0	0	0	0	0	0	0	0	0	0	0	0	0	0	0	0	0
501	5013	1	urban	urban governorate	male	No Disablity	no	no	no	no	no	no	no	no	no	The child is not transeferred for suspected delay	High School and technical	2	Wife of HH head	work (paid-unpaid-his own-employer)	24.1	Prep	HH Head	18 to less than 35	0	0	0	0	0	0	0	0	0	0	0	0	0	0	0	0	0	0	0	0	0	0	0	0	0
501	5014	1	urban	urban governorate	female	No Disablity	no	no	no	no	yes	no	no	no	no	The child is not transeferred for suspected delay	High School and technical	2	Wife of HH head	work (paid-unpaid-his own-employer)	28.2	Prep	HH Head	18 to less than 35	0	0	0	0	0	0	0	0	0	0	0	0	0	0	0	0	0	0	0	0	0	0	0	0	0
502	5022	1	urban	urban governorate	female	No Disablity	no	no	no	no	no	no	no	no	no	The child is not transeferred for suspected delay	university	2	HH Head	Does not work does not look for work	27	the child has no father in the HH	the child has no mother is not in the HH	18 to less than 35	0	0	0	0	0	0	0	0	0	0	0	0	0	0	0	0	0	0	0	0	0	0	0	0	0
502	5023	1	urban	urban governorate	male	No Disablity	no	no	no	no	yes	no	no	yes	no	The child is not transeferred for suspected delay	university	2	HH Head	Does not work does not look for work	29.5	the child has no father in the HH	the child has no mother is not in the HH	18 to less than 35	0	0	0	0	0	0	0	0	0	0	0	0	0	0	0	0	0	0	0	0	0	0	0	0	0
503	5032	1	urban	urban governorate	male	No Disablity	no	yes	no	no	no	no	no	no	no	The child is not transeferred for suspected delay	High School and technical	2	HH Head	work (paid-unpaid-his own-employer)	17.8	the child has no father in the HH	the child has no mother is not in the HH	15 to less than 18	0	0	0	0	0	0	0	0	0	0	0	0	0	0	0	0	0	0	0	0	0	0	0	0	0
503	5033	1	urban	urban governorate	male	No Disablity	no	yes	no	no	no	no	no	no	no	The child is not transeferred for suspected delay	High School and technical	2	HH Head	work (paid-unpaid-his own-employer)	19.7	the child has no father in the HH	the child has no mother is not in the HH	18 to less than 35	0	0	0	0	0	0	0	0	0	0	0	0	0	0	0	0	0	0	0	0	0	0	0	0	0
504	5045	1	urban	urban governorate	male	No Disablity	no	yes	no	no	no	no	no	no	no	The child is not transeferred for suspected delay	the child has no moyther in the house	1	his/her mother is not in the HH	The child has no mother in the HH	the child has no mother in the HH	the child has no father in the HH	the child has no mother is not in the HH	99	0	0	0	0	0	0	0	0	0	0	0	0	0	0	0	0	0	0	0	0	0	0	0	0	0
505	5056	1	urban	urban governorate	male	No Disablity	no	no	no	yes	no	no	no	no	no	The child is not transeferred for suspected delay	High School and technical	1	Wife of HH head	Does not work does not look for work	33.8	High School and technical	HH Head	18 to less than 35	0	0	0	0	0	0	0	0	0	0	0	0	0	0	0	0	0	0	0	0	0	0	0	0	0
506	5064	1	urban	urban governorate	male	No Disablity	no	yes	no	no	yes	no	no	yes	no	The child is not transeferred for suspected delay	High School and technical	3	Wife of HH head	Does not work does not look for work	22.7	university	HH Head	18 to less than 35	0	0	0	0	0	0	0	0	0	0	0	0	0	0	0	0	0	0	0	0	0	0	0	0	0
506	5065	1	urban	urban governorate	female	No Disablity	no	yes	no	no	yes	no	no	yes	no	The child is not transeferred for suspected delay	High School and technical	3	Wife of HH head	Does not work does not look for work	26	university	HH Head	18 to less than 35	0	0	0	0	0	0	0	0	0	0	0	0	0	0	0	0	0	0	0	0	0	0	0	0	0
506	5066	1	urban	urban governorate	male	No Disablity	no	yes	no	no	yes	no	no	yes	no	The child is not transeferred for suspected delay	High School and technical	3	Wife of HH head	Does not work does not look for work	31.3	university	HH Head	18 to less than 35	0	0	0	0	0	0	0	0	0	0	0	0	0	0	0	0	0	0	0	0	0	0	0	0	0
507	5073	1	urban	urban governorate	female	No Disablity	no	no	no	no	yes	yes	yes	yes	yes	The child is not transeferred for suspected delay	Above intermediate	2	Wife of HH head	Does not work does not look for work	25.3	university	HH Head	18 to less than 35	0	0	0	0	0	0	0	0	0	0	0	0	0	0	0	0	0	0	0	0	0	0	0	0	0
507	5074	1	urban	urban governorate	female	No Disablity	no	no	no	no	no	no	no	no	no	The child is not transeferred for suspected delay	Above intermediate	2	Wife of HH head	Does not work does not look for work	27.5	university	HH Head	18 to less than 35	0	0	0	0	0	0	0	0	0	0	0	0	0	0	0	0	0	0	0	0	0	0	0	0	0
508	5083	1	urban	urban governorate	male	No Disablity	no	yes	no	no	no	no	no	no	no	The child is not transeferred for suspected delay	High School and technical	2	Wife of HH head	Does not work does not look for work	26.8	High School and technical	HH Head	18 to less than 35	0	0	0	0	0	0	0	0	0	0	0	0	0	0	0	0	0	0	0	0	0	0	0	0	0
508	5084	1	urban	urban governorate	female	No Disablity	no	yes	no	no	no	no	no	no	no	The child is not transeferred for suspected delay	High School and technical	2	Wife of HH head	Does not work does not look for work	28	High School and technical	HH Head	18 to less than 35	0	0	0	0	0	0	0	0	0	0	0	0	0	0	0	0	0	0	0	0	0	0	0	0	0
509	5093	1	urban	urban governorate	female	No Disablity	no	no	no	no	no	no	no	no	no	The child is not transeferred for suspected delay	university	1	Wife of HH head	Does not work does not look for work	26.4	university	HH Head	18 to less than 35	0	0	0	0	0	0	0	0	0	0	0	0	0	0	0	0	0	0	0	0	0	0	0	0	0
510	5104	1	urban	urban governorate	male	No Disablity	no	no	no	no	no	no	no	no	no	The child is not transeferred for suspected delay	Illeterate	2	Wife of HH head	Does not work does not look for work	20.4	Read and write	HH Head	18 to less than 35	0	0	0	0	0	0	0	0	0	0	0	0	0	0	0	0	0	0	0	0	0	0	0	0	0
510	5105	1	urban	urban governorate	male	No Disablity	no	no	no	no	yes	no	no	no	no	The child is not transeferred for suspected delay	Illeterate	2	Wife of HH head	Does not work does not look for work	25.7	Read and write	HH Head	18 to less than 35	0	0	0	0	0	0	0	0	0	0	0	0	0	0	0	0	0	0	0	0	0	0	0	0	0
511	5113	1	urban	urban governorate	female	No Disablity	no	no	no	no	yes	no	no	no	no	The child is transferred for suspected delay	Illeterate	2	Wife of HH head	Does not work does not look for work	15.8	Illeterate	HH Head	15 to less than 18	0	0	yes	yes	0	0	0	0	0	0	0	0	0	0	0	yes	0	0	0	0	0	0	0	0	yes
511	5114	1	urban	urban governorate	male	No Disablity	no	no	no	no	yes	no	no	yes	no	The child is not transeferred for suspected delay	Illeterate	2	Wife of HH head	Does not work does not look for work	16.8	Illeterate	HH Head	15 to less than 18	0	0	0	0	0	0	0	0	0	0	0	0	0	0	0	0	0	0	0	0	0	0	0	0	0
512	5123	1	urban	urban governorate	male	No Disablity	no	no	no	no	no	no	no	no	no	The child is not transeferred for suspected delay	Illeterate	2	Wife of HH head	Does not work does not look for work	19.3	Illeterate	HH Head	18 to less than 35	0	0	0	0	0	0	0	0	0	0	0	0	0	0	0	0	0	0	0	0	0	0	0	0	0
512	5124	1	urban	urban governorate	male	No Disablity	no	no	no	no	no	no	no	no	no	The child is not transeferred for suspected delay	Illeterate	2	Wife of HH head	Does not work does not look for work	23.1	Illeterate	HH Head	18 to less than 35	0	0	0	0	0	0	0	0	0	0	0	0	0	0	0	0	0	0	0	0	0	0	0	0	0
513	5133	1	urban	urban governorate	female	No Disablity	no	no	no	no	yes	no	no	no	no	The child is not transeferred for suspected delay	High School and technical	3	Wife of HH head	Does not work does not look for work	32	university	HH Head	18 to less than 35	0	0	0	0	0	0	0	0	0	0	0	0	0	0	0	0	0	0	0	0	0	0	0	0	0
513	5134	1	urban	urban governorate	male	No Disablity	no	no	no	no	yes	no	no	no	no	The child is not transeferred for suspected delay	High School and technical	3	Wife of HH head	Does not work does not look for work	33.2	university	HH Head	18 to less than 35	0	0	0	0	0	0	0	0	0	0	0	0	0	0	0	0	0	0	0	0	0	0	0	0	0
513	5135	1	urban	urban governorate	female	No Disablity	no	no	no	no	yes	no	no	no	no	The child is not transeferred for suspected delay	High School and technical	3	Wife of HH head	Does not work does not look for work	38.1	university	HH Head	35 to less than 40	0	0	0	0	0	0	0	0	0	0	0	0	0	0	0	0	0	0	0	0	0	0	0	0	0
514	5143	1	urban	urban governorate	female	No Disablity	no	no	no	no	no	no	no	no	no	The child is not transeferred for suspected delay	university	1	Wife of HH head	Does not work does not look for work	30.8	university	HH Head	18 to less than 35	0	0	0	0	0	0	0	0	0	0	0	0	0	0	0	0	0	0	0	0	0	0	0	0	0
515	5153	1	urban	urban governorate	female	No Disablity	no	no	no	no	no	no	no	no	no	The child is not transeferred for suspected delay	post grduate	2	Wife of HH head	#NULL!	#NULL!	university	HH Head	#NULL!	0	0	0	0	0	0	0	0	0	0	0	0	0	0	0	0	0	0	0	0	0	0	0	0	0
515	5154	1	urban	urban governorate	female	No Disablity	no	no	no	no	no	no	no	no	no	The child is not transeferred for suspected delay	post grduate	2	Wife of HH head	#NULL!	#NULL!	university	HH Head	#NULL!	0	0	0	0	0	0	0	0	0	0	0	0	0	0	0	0	0	0	0	0	0	0	0	0	0
516	5163	1	urban	urban governorate	female	No Disablity	no	no	no	no	no	no	no	no	no	The child is not transeferred for suspected delay	Illeterate	1	HH Head	work (paid-unpaid-his own-employer)	37.9	the child has no father in the HH	the child has no mother is not in the HH	35 to less than 40	0	0	0	0	0	0	0	0	0	0	0	0	0	0	0	0	0	0	0	0	0	0	0	0	0
517	5175	1	urban	urban governorate	female	No Disablity	no	no	no	no	no	no	no	no	no	The child is not transeferred for suspected delay	Illeterate	2	Wife of HH head	Does not work does not look for work	26	Illeterate	HH Head	18 to less than 35	0	0	0	0	0	0	0	0	0	0	0	0	0	0	0	0	0	0	0	0	0	0	0	0	0
517	5176	1	urban	urban governorate	male	No Disablity	no	no	no	no	no	no	no	no	no	The child is not transeferred for suspected delay	Illeterate	2	Wife of HH head	Does not work does not look for work	29	Illeterate	HH Head	18 to less than 35	0	0	0	0	0	0	0	0	0	0	0	0	0	0	0	0	0	0	0	0	0	0	0	0	0
518	5183	1	urban	urban governorate	male	No Disablity	no	no	no	no	no	no	no	no	no	The child is not transeferred for suspected delay	Above intermediate	3	Wife of HH head	Does not work does not look for work	23.4	university	HH Head	18 to less than 35	0	0	0	0	0	0	0	0	0	0	0	0	0	0	0	0	0	0	0	0	0	0	0	0	0
518	5184	1	urban	urban governorate	male	No Disablity	no	no	no	no	no	no	no	no	no	The child is not transeferred for suspected delay	Above intermediate	3	Wife of HH head	Does not work does not look for work	24.6	university	HH Head	18 to less than 35	0	0	0	0	0	0	0	0	0	0	0	0	0	0	0	0	0	0	0	0	0	0	0	0	0
518	5185	1	urban	urban governorate	male	No Disablity	no	no	no	no	no	no	no	no	no	The child is not transeferred for suspected delay	Above intermediate	3	Wife of HH head	Does not work does not look for work	29.8	university	HH Head	18 to less than 35	0	0	0	0	0	0	0	0	0	0	0	0	0	0	0	0	0	0	0	0	0	0	0	0	0
519	5195	1	urban	urban governorate	male	No Disablity	no	no	no	no	no	no	no	no	no	The child is not transeferred for suspected delay	university	1	Wife of HH head	Does not work does not look for work	34.4	Above intermediate	HH Head	18 to less than 35	0	0	0	0	0	0	0	0	0	0	0	0	0	0	0	0	0	0	0	0	0	0	0	0	0
520	5202	1	urban	urban governorate	female	No Disablity	no	no	no	no	yes	no	no	no	no	The child is not transeferred for suspected delay	Prep	1	HH Head	work (paid-unpaid-his own-employer)	17.8	the child has no father in the HH	the child has no mother is not in the HH	15 to less than 18	0	0	0	0	0	0	0	0	0	0	0	0	0	0	0	0	0	0	0	0	0	0	0	0	0
521	5213	1	urban	urban governorate	male	No Disablity	no	no	no	no	no	no	no	no	no	The child is not transeferred for suspected delay	Above intermediate	3	Wife of HH head	Does not work does not look for work	25.4	Illeterate	HH Head	18 to less than 35	0	0	0	0	0	0	0	0	0	0	0	0	0	0	0	0	0	0	0	0	0	0	0	0	0
521	5214	1	urban	urban governorate	male	No Disablity	no	no	no	no	no	no	no	no	no	The child is not transeferred for suspected delay	Above intermediate	3	Wife of HH head	Does not work does not look for work	28.4	Illeterate	HH Head	18 to less than 35	0	0	0	0	0	0	0	0	0	0	0	0	0	0	0	0	0	0	0	0	0	0	0	0	0
521	5215	1	urban	urban governorate	female	No Disablity	no	no	no	no	no	no	no	no	no	The child is not transeferred for suspected delay	Above intermediate	3	Wife of HH head	Does not work does not look for work	30.8	Illeterate	HH Head	18 to less than 35	0	0	0	0	0	0	0	0	0	0	0	0	0	0	0	0	0	0	0	0	0	0	0	0	0
522	5222	1	urban	urban governorate	male	No Disablity	no	no	no	no	no	no	no	no	no	The child is transferred for suspected delay	Illeterate	3	HH Head	Does not work does not look for work	29.5	the child has no father in the HH	the child has no mother is not in the HH	18 to less than 35	0	0	0	yes	0	0	0	yes	0	0	0	0	0	0	0	0	0	0	0	0	0	0	0	0	0
522	5223	1	urban	urban governorate	male	No Disablity	no	no	no	no	no	no	no	no	no	The child is not transeferred for suspected delay	Illeterate	3	HH Head	Does not work does not look for work	32.1	the child has no father in the HH	the child has no mother is not in the HH	18 to less than 35	0	0	0	0	0	0	0	0	0	0	0	0	0	0	0	0	0	0	0	0	0	0	0	0	0
522	5224	1	urban	urban governorate	female	No Disablity	no	no	no	no	no	no	no	no	no	The child is not transeferred for suspected delay	Illeterate	3	HH Head	Does not work does not look for work	34.4	the child has no father in the HH	the child has no mother is not in the HH	18 to less than 35	0	0	0	0	0	0	0	0	0	0	0	0	0	0	0	0	0	0	0	0	0	0	0	0	0
523	5236	1	urban	urban governorate	male	No Disablity	yes	no	no	no	yes	no	no	no	no	The child is not transeferred for suspected delay	Read and write	2	Wife of HH head	Does not work does not look for work	31.7	Read and write	HH Head	18 to less than 35	0	0	0	0	0	0	0	0	0	0	0	0	0	0	0	0	0	0	0	0	0	0	0	0	0
523	5237	1	urban	urban governorate	male	No Disablity	no	no	no	yes	yes	no	no	no	no	The child is not transeferred for suspected delay	Read and write	2	Wife of HH head	Does not work does not look for work	36.2	Read and write	HH Head	35 to less than 40	0	0	0	0	0	0	0	0	0	0	0	0	0	0	0	0	0	0	0	0	0	0	0	0	0
524	5243	1	urban	urban governorate	male	No Disablity	no	no	no	no	no	no	no	no	no	The child is not transeferred for suspected delay	Prep	2	Wife of HH head	work (paid-unpaid-his own-employer)	22.1	Illeterate	HH Head	18 to less than 35	0	0	0	0	0	0	0	0	0	0	0	0	0	0	0	0	0	0	0	0	0	0	0	0	0
524	5244	1	urban	urban governorate	male	No Disablity	no	no	no	no	no	no	no	yes	no	The child is not transeferred for suspected delay	Prep	2	Wife of HH head	work (paid-unpaid-his own-employer)	26.3	Illeterate	HH Head	18 to less than 35	0	0	0	0	0	0	0	0	0	0	0	0	0	0	0	0	0	0	0	0	0	0	0	0	0
525	5253	1	urban	urban governorate	female	No Disablity	no	no	no	no	no	no	no	no	no	The child is not transeferred for suspected delay	Prep	2	Wife of HH head	Does not work does not look for work	21.1	Prep	HH Head	18 to less than 35	0	0	0	0	0	0	0	0	0	0	0	0	0	0	0	0	0	0	0	0	0	0	0	0	0
525	5254	1	urban	urban governorate	male	No Disablity	no	no	no	no	no	no	no	no	no	The child is not transeferred for suspected delay	Prep	2	Wife of HH head	Does not work does not look for work	22.8	Prep	HH Head	18 to less than 35	0	0	0	0	0	0	0	0	0	0	0	0	0	0	0	0	0	0	0	0	0	0	0	0	0
526	5263	1	urban	urban governorate	male	No Disablity	no	no	no	no	no	no	no	no	no	The child is not transeferred for suspected delay	Illeterate	2	Wife of HH head	Does not work does not look for work	21.2	Illeterate	HH Head	18 to less than 35	0	0	0	0	0	0	0	0	0	0	0	0	0	0	0	0	0	0	0	0	0	0	0	0	0
526	5264	1	urban	urban governorate	male	No Disablity	no	no	no	no	yes	no	no	no	no	The child is transferred for suspected delay	Illeterate	2	Wife of HH head	Does not work does not look for work	25.4	Illeterate	HH Head	18 to less than 35	0	0	0	yes	0	0	0	0	0	0	0	0	0	0	0	0	0	0	0	yes	0	0	0	0	0
527	5273	1	urban	urban governorate	male	No Disablity	no	no	no	no	no	no	no	no	no	The child is transferred for suspected delay	High School and technical	2	Wife of HH head	work (paid-unpaid-his own-employer)	22.9	Read and write	HH Head	18 to less than 35	0	yes	0	0	yes	0	0	0	0	yes	0	0	yes	0	0	0	0	0	0	0	0	0	0	0	0
527	5274	1	urban	urban governorate	male	No Disablity	no	no	no	no	no	no	no	no	no	The child is not transeferred for suspected delay	High School and technical	2	Wife of HH head	work (paid-unpaid-his own-employer)	23.5	Read and write	HH Head	18 to less than 35	0	0	0	0	0	0	0	0	0	0	0	0	0	0	0	0	0	0	0	0	0	0	0	0	0
528	5284	1	urban	urban governorate	female	No Disablity	no	no	no	no	no	no	no	no	no	The child is not transeferred for suspected delay	Read and write	1	HH Head	Does not work does not look for work	28.8	the child has no father in the HH	the child has no mother is not in the HH	18 to less than 35	0	0	0	0	0	0	0	0	0	0	0	0	0	0	0	0	0	0	0	0	0	0	0	0	0
529	5296	1	urban	urban governorate	male	No Disablity	no	no	no	no	yes	no	no	yes	no	The child is not transeferred for suspected delay	High School and technical	1	Wife of HH head	Does not work does not look for work	37.3	High School and technical	HH Head	35 to less than 40	0	0	0	0	0	0	0	0	0	0	0	0	0	0	0	0	0	0	0	0	0	0	0	0	0
530	5305	1	urban	urban governorate	female	No Disablity	no	no	no	no	no	no	no	no	no	The child is not transeferred for suspected delay	Illeterate	3	Wife of HH head	Does not work does not look for work	26.8	Read and write	HH Head	18 to less than 35	0	0	0	0	0	0	0	0	0	0	0	0	0	0	0	0	0	0	0	0	0	0	0	0	0
530	5306	1	urban	urban governorate	female	No Disablity	no	no	no	no	no	no	no	no	no	The child is not transeferred for suspected delay	Illeterate	3	Wife of HH head	Does not work does not look for work	29.8	Read and write	HH Head	18 to less than 35	0	0	0	0	0	0	0	0	0	0	0	0	0	0	0	0	0	0	0	0	0	0	0	0	0
530	5307	1	urban	urban governorate	female	No Disablity	no	no	no	no	no	no	no	yes	no	The child is not transeferred for suspected delay	Illeterate	3	Wife of HH head	Does not work does not look for work	32.5	Read and write	HH Head	18 to less than 35	0	0	0	0	0	0	0	0	0	0	0	0	0	0	0	0	0	0	0	0	0	0	0	0	0
531	5313	1	urban	urban governorate	female	No Disablity	no	no	no	no	yes	no	no	no	no	The child is not transeferred for suspected delay	High School and technical	1	Wife of HH head	Does not work does not look for work	20.9	High School and technical	HH Head	18 to less than 35	0	0	0	0	0	0	0	0	0	0	0	0	0	0	0	0	0	0	0	0	0	0	0	0	0
532	5326	1	urban	urban governorate	female	No Disablity	yes	no	no	no	no	no	no	no	no	The child is not transeferred for suspected delay	Read and write	1	Wife of HH head	Does not work does not look for work	31.8	Read and write	HH Head	18 to less than 35	0	0	0	0	0	0	0	0	0	0	0	0	0	0	0	0	0	0	0	0	0	0	0	0	0
533	5333	1	urban	urban governorate	male	No Disablity	no	no	no	no	no	no	no	no	no	The child is not transeferred for suspected delay	Read and write	1	Wife of HH head	work (paid-unpaid-his own-employer)	21.4	Read and write	HH Head	18 to less than 35	0	0	0	0	0	0	0	0	0	0	0	0	0	0	0	0	0	0	0	0	0	0	0	0	0
534	5343	1	urban	urban governorate	male	No Disablity	no	no	no	no	no	no	no	no	no	The child is not transeferred for suspected delay	Above intermediate	1	Wife of HH head	Does not work does not look for work	25.8	Illeterate	HH Head	18 to less than 35	0	0	0	0	0	0	0	0	0	0	0	0	0	0	0	0	0	0	0	0	0	0	0	0	0
535	5355	1	urban	urban governorate	female	No Disablity	no	no	no	no	no	no	no	no	no	The child is not transeferred for suspected delay	Illeterate	2	Wife of HH head	Does not work does not look for work	26	Prep	HH Head	18 to less than 35	0	0	0	0	0	0	0	0	0	0	0	0	0	0	0	0	0	0	0	0	0	0	0	0	0
535	5356	1	urban	urban governorate	male	No Disablity	no	no	no	no	no	no	yes	no	no	The child is transferred for suspected delay	Illeterate	2	Wife of HH head	Does not work does not look for work	33.9	Prep	HH Head	18 to less than 35	0	0	0	0	0	0	0	0	0	0	0	0	0	0	0	0	0	0	0	0	0	0	0	0	0
536	5364	1	urban	urban governorate	male	No Disablity	no	no	no	no	no	no	no	no	no	The child is not transeferred for suspected delay	Illeterate	1	Wife of HH head	Does not work does not look for work	41.4	Read and write	HH Head	40 +	0	0	0	0	0	0	0	0	0	0	0	0	0	0	0	0	0	0	0	0	0	0	0	0	0
537	5373	1	urban	urban governorate	female	No Disablity	no	no	no	no	no	no	no	no	no	The child is not transeferred for suspected delay	Illeterate	3	Wife of HH head	Does not work does not look for work	22.8	Illeterate	HH Head	18 to less than 35	0	0	0	0	0	0	0	0	0	0	0	0	0	0	0	0	0	0	0	0	0	0	0	0	0
537	5374	1	urban	urban governorate	male	No Disablity	no	no	no	no	yes	no	no	yes	no	The child is not transeferred for suspected delay	Illeterate	3	Wife of HH head	Does not work does not look for work	25.7	Illeterate	HH Head	18 to less than 35	0	0	0	0	0	0	0	0	0	0	0	0	0	0	0	0	0	0	0	0	0	0	0	0	0
537	5375	1	urban	urban governorate	male	No Disablity	no	no	no	no	no	no	no	no	no	The child is not transeferred for suspected delay	Illeterate	3	Wife of HH head	Does not work does not look for work	26.5	Illeterate	HH Head	18 to less than 35	0	0	0	0	0	0	0	0	0	0	0	0	0	0	0	0	0	0	0	0	0	0	0	0	0
538	5383	1	urban	urban governorate	male	No Disablity	no	no	no	no	yes	no	no	no	no	The child is not transeferred for suspected delay	Illeterate	3	Wife of HH head	Does not work does not look for work	18.8	High School and technical	HH Head	18 to less than 35	0	0	0	0	0	0	0	0	0	0	0	0	0	0	0	0	0	0	0	0	0	0	0	0	0
538	5384	1	urban	urban governorate	male	No Disablity	yes	يصعب التحديد (ي ت	no	no	yes	yes	yes	no	no	The child is transferred for suspected delay	Illeterate	3	Wife of HH head	Does not work does not look for work	21.8	High School and technical	HH Head	18 to less than 35	0	0	0	0	0	0	0	0	0	0	0	0	0	0	0	0	0	0	0	0	0	0	0	0	0
538	5385	1	urban	urban governorate	female	No Disablity	no	no	no	no	no	no	no	no	no	The child is not transeferred for suspected delay	Illeterate	3	Wife of HH head	Does not work does not look for work	23.6	High School and technical	HH Head	18 to less than 35	0	0	0	0	0	0	0	0	0	0	0	0	0	0	0	0	0	0	0	0	0	0	0	0	0
539	5396	1	urban	urban governorate	female	No Disablity	no	no	no	no	no	no	no	no	no	The child is not transeferred for suspected delay	university	2	Wife of HH head	Does not work does not look for work	33.4	4 years istitute	HH Head	18 to less than 35	0	0	0	0	0	0	0	0	0	0	0	0	0	0	0	0	0	0	0	0	0	0	0	0	0
539	5397	1	urban	urban governorate	male	No Disablity	no	yes	no	no	yes	no	no	no	no	The child is not transeferred for suspected delay	university	2	Wife of HH head	Does not work does not look for work	39.9	4 years istitute	HH Head	35 to less than 40	0	0	0	0	0	0	0	0	0	0	0	0	0	0	0	0	0	0	0	0	0	0	0	0	0
540	5404	1	urban	urban governorate	male	No Disablity	no	no	no	no	no	no	no	no	no	The child is not transeferred for suspected delay	Primary	3	Wife of HH head	Does not work does not look for work	24.8	Prep	HH Head	18 to less than 35	0	0	0	0	0	0	0	0	0	0	0	0	0	0	0	0	0	0	0	0	0	0	0	0	0
540	5405	1	urban	urban governorate	male	No Disablity	no	no	no	no	no	no	no	no	no	The child is not transeferred for suspected delay	Primary	3	Wife of HH head	Does not work does not look for work	29.6	Prep	HH Head	18 to less than 35	0	0	0	0	0	0	0	0	0	0	0	0	0	0	0	0	0	0	0	0	0	0	0	0	0
540	5406	1	urban	urban governorate	female	No Disablity	no	no	no	no	no	no	no	no	no	The child is not transeferred for suspected delay	Primary	3	Wife of HH head	Does not work does not look for work	34	Prep	HH Head	18 to less than 35	0	0	0	0	0	0	0	0	0	0	0	0	0	0	0	0	0	0	0	0	0	0	0	0	0
541	5413	1	urban	urban governorate	female	No Disablity	no	yes	no	no	no	no	no	no	no	The child is not transeferred for suspected delay	university	2	Wife of HH head	Does not work does not look for work	29.2	university	HH Head	18 to less than 35	0	0	0	0	0	0	0	0	0	0	0	0	0	0	0	0	0	0	0	0	0	0	0	0	0
541	5414	1	urban	urban governorate	female	No Disablity	no	yes	no	no	no	no	no	no	no	The child is not transeferred for suspected delay	university	2	Wife of HH head	Does not work does not look for work	32.1	university	HH Head	18 to less than 35	0	0	0	0	0	0	0	0	0	0	0	0	0	0	0	0	0	0	0	0	0	0	0	0	0
542	5424	1	urban	urban governorate	female	No Disablity	no	yes	no	no	no	no	no	no	no	The child is not transeferred for suspected delay	university	1	Wife of HH head	Does not work does not look for work	23.9	university	HH Head	18 to less than 35	0	0	0	0	0	0	0	0	0	0	0	0	0	0	0	0	0	0	0	0	0	0	0	0	0
543	5435	1	urban	urban governorate	male	Disable	no	yes	no	no	no	no	no	no	no	The child is transferred for suspected delay	university	1	Wife of HH head	Does not work does not look for work	24	university	HH Head	18 to less than 35	0	0	0	yes	0	0	0	0	yes	0	yes	yes	0	0	0	0	0	0	0	0	0	0	0	0	0
544	5444	1	urban	urban governorate	female	No Disablity	no	yes	no	no	yes	no	no	no	no	The child is not transeferred for suspected delay	university	1	Wife of HH head	Does not work does not look for work	28.3	university	HH Head	18 to less than 35	0	0	0	0	0	0	0	0	0	0	0	0	0	0	0	0	0	0	0	0	0	0	0	0	0
545	5453	1	urban	urban governorate	female	No Disablity	no	no	no	no	no	no	no	no	no	The child is not transeferred for suspected delay	university	3	Wife of HH head	Does not work does not look for work	21.7	university	HH Head	18 to less than 35	0	0	0	0	0	0	0	0	0	0	0	0	0	0	0	0	0	0	0	0	0	0	0	0	0
545	5454	1	urban	urban governorate	male	No Disablity	no	no	no	no	no	no	no	no	no	The child is not transeferred for suspected delay	university	3	Wife of HH head	Does not work does not look for work	24	university	HH Head	18 to less than 35	0	0	0	0	0	0	0	0	0	0	0	0	0	0	0	0	0	0	0	0	0	0	0	0	0
545	5455	1	urban	urban governorate	male	No Disablity	no	no	no	no	no	no	no	no	no	The child is not transeferred for suspected delay	university	3	Wife of HH head	Does not work does not look for work	28.9	university	HH Head	18 to less than 35	0	0	0	0	0	0	0	0	0	0	0	0	0	0	0	0	0	0	0	0	0	0	0	0	0
546	5463	1	urban	urban governorate	female	No Disablity	no	yes	no	no	yes	no	no	no	no	The child is not transeferred for suspected delay	university	2	Wife of HH head	Does not work does not look for work	23.7	High School and technical	HH Head	18 to less than 35	0	0	0	0	0	0	0	0	0	0	0	0	0	0	0	0	0	0	0	0	0	0	0	0	0
546	5464	1	urban	urban governorate	female	No Disablity	no	yes	no	no	yes	no	no	no	no	The child is not transeferred for suspected delay	university	2	Wife of HH head	Does not work does not look for work	27	High School and technical	HH Head	18 to less than 35	0	0	0	0	0	0	0	0	0	0	0	0	0	0	0	0	0	0	0	0	0	0	0	0	0
547	5473	1	urban	urban governorate	female	No Disablity	no	yes	no	no	no	no	no	no	no	The child is not transeferred for suspected delay	university	2	Wife of HH head	Does not work does not look for work	22.8	university	HH Head	18 to less than 35	0	0	0	0	0	0	0	0	0	0	0	0	0	0	0	0	0	0	0	0	0	0	0	0	0
547	5474	1	urban	urban governorate	male	No Disablity	no	yes	no	no	no	no	no	no	no	The child is not transeferred for suspected delay	university	2	Wife of HH head	Does not work does not look for work	24.8	university	HH Head	18 to less than 35	0	0	0	0	0	0	0	0	0	0	0	0	0	0	0	0	0	0	0	0	0	0	0	0	0
548	5484	1	urban	urban governorate	male	No Disablity	no	no	no	no	no	no	no	no	no	The child is not transeferred for suspected delay	university	1	Wife of HH head	Does not work does not look for work	31.3	university	HH Head	18 to less than 35	0	0	0	0	0	0	0	0	0	0	0	0	0	0	0	0	0	0	0	0	0	0	0	0	0
549	5493	1	urban	urban governorate	female	No Disablity	no	yes	no	no	yes	no	no	no	no	The child is not transeferred for suspected delay	university	1	Wife of HH head	Does not work does not look for work	23.3	university	HH Head	18 to less than 35	0	0	0	0	0	0	0	0	0	0	0	0	0	0	0	0	0	0	0	0	0	0	0	0	0
550	5504	1	urban	urban governorate	female	No Disablity	no	yes	no	no	no	no	no	no	no	The child is not transeferred for suspected delay	university	1	Wife of HH head	Does not work does not look for work	34	university	HH Head	18 to less than 35	0	0	0	0	0	0	0	0	0	0	0	0	0	0	0	0	0	0	0	0	0	0	0	0	0
551	5513	1	urban	urban governorate	female	No Disablity	no	no	yes	no	no	no	no	no	no	The child is not transeferred for suspected delay	High School and technical	3	Wife of HH head	Does not work does not look for work	22.9	High School and technical	HH Head	18 to less than 35	0	0	0	0	0	0	0	0	0	0	0	0	0	0	0	0	0	0	0	0	0	0	0	0	0
551	5514	1	urban	urban governorate	male	No Disablity	no	no	yes	no	no	no	no	no	no	The child is not transeferred for suspected delay	High School and technical	3	Wife of HH head	Does not work does not look for work	25.1	High School and technical	HH Head	18 to less than 35	0	0	0	0	0	0	0	0	0	0	0	0	0	0	0	0	0	0	0	0	0	0	0	0	0
551	5515	1	urban	urban governorate	male	No Disablity	no	no	no	no	no	no	no	no	no	The child is not transeferred for suspected delay	High School and technical	3	Wife of HH head	Does not work does not look for work	29	High School and technical	HH Head	18 to less than 35	0	0	0	0	0	0	0	0	0	0	0	0	0	0	0	0	0	0	0	0	0	0	0	0	0
552	5523	1	urban	urban governorate	male	No Disablity	no	yes	no	no	no	no	no	no	no	The child is not transeferred for suspected delay	High School and technical	2	Wife of HH head	Does not work does not look for work	18.8	High School and technical	HH Head	18 to less than 35	0	0	0	0	0	0	0	0	0	0	0	0	0	0	0	0	0	0	0	0	0	0	0	0	0
552	5524	1	urban	urban governorate	female	No Disablity	no	yes	no	no	no	no	no	no	no	The child is not transeferred for suspected delay	High School and technical	2	Wife of HH head	Does not work does not look for work	20.2	High School and technical	HH Head	18 to less than 35	0	0	0	0	0	0	0	0	0	0	0	0	0	0	0	0	0	0	0	0	0	0	0	0	0
553	5533	1	urban	urban governorate	female	No Disablity	no	yes	no	no	yes	no	no	no	no	The child is not transeferred for suspected delay	High School and technical	3	Wife of HH head	Does not work does not look for work	26.2	university	HH Head	18 to less than 35	0	0	0	0	0	0	0	0	0	0	0	0	0	0	0	0	0	0	0	0	0	0	0	0	0
553	5534	1	urban	urban governorate	male	No Disablity	no	yes	no	no	yes	no	no	yes	no	The child is not transeferred for suspected delay	High School and technical	3	Wife of HH head	Does not work does not look for work	29	university	HH Head	18 to less than 35	0	0	0	0	0	0	0	0	0	0	0	0	0	0	0	0	0	0	0	0	0	0	0	0	0
553	5535	1	urban	urban governorate	male	No Disablity	no	yes	no	no	no	no	no	no	no	The child is not transeferred for suspected delay	High School and technical	3	Wife of HH head	Does not work does not look for work	32	university	HH Head	18 to less than 35	0	0	0	0	0	0	0	0	0	0	0	0	0	0	0	0	0	0	0	0	0	0	0	0	0
554	5545	1	urban	urban governorate	female	No Disablity	no	yes	no	no	no	no	no	no	yes	The child is not transeferred for suspected delay	High School and technical	2	Wife of HH head	Does not work does not look for work	35.9	university	HH Head	35 to less than 40	0	0	0	0	0	0	0	0	0	0	0	0	0	0	0	0	0	0	0	0	0	0	0	0	0
554	5546	1	urban	urban governorate	male	No Disablity	no	yes	no	no	no	no	no	no	yes	The child is not transeferred for suspected delay	High School and technical	2	Wife of HH head	Does not work does not look for work	39.6	university	HH Head	35 to less than 40	0	0	0	0	0	0	0	0	0	0	0	0	0	0	0	0	0	0	0	0	0	0	0	0	0
555	5553	1	urban	urban governorate	male	No Disablity	no	yes	no	no	yes	no	no	no	no	The child is not transeferred for suspected delay	High School and technical	4	Wife of HH head	Does not work does not look for work	20	Read and write	HH Head	18 to less than 35	0	0	0	0	0	0	0	0	0	0	0	0	0	0	0	0	0	0	0	0	0	0	0	0	0
555	5554	1	urban	urban governorate	male	No Disablity	no	yes	no	no	yes	no	no	no	no	The child is not transeferred for suspected delay	High School and technical	4	Wife of HH head	Does not work does not look for work	20	Read and write	HH Head	18 to less than 35	0	0	0	0	0	0	0	0	0	0	0	0	0	0	0	0	0	0	0	0	0	0	0	0	0
555	5555	1	urban	urban governorate	male	No Disablity	no	yes	no	no	yes	no	no	no	no	The child is not transeferred for suspected delay	High School and technical	4	Wife of HH head	Does not work does not look for work	24.9	Read and write	HH Head	18 to less than 35	0	0	0	0	0	0	0	0	0	0	0	0	0	0	0	0	0	0	0	0	0	0	0	0	0
555	5556	1	urban	urban governorate	female	No Disablity	no	yes	no	no	no	no	no	no	no	The child is not transeferred for suspected delay	High School and technical	4	Wife of HH head	Does not work does not look for work	25.9	Read and write	HH Head	18 to less than 35	0	0	0	0	0	0	0	0	0	0	0	0	0	0	0	0	0	0	0	0	0	0	0	0	0
556	5562	1	urban	urban governorate	female	No Disablity	no	no	no	no	no	no	no	no	no	The child is not transeferred for suspected delay	university	1	HH Head	work (paid-unpaid-his own-employer)	27.4	the child has no father in the HH	the child has no mother is not in the HH	18 to less than 35	0	0	0	0	0	0	0	0	0	0	0	0	0	0	0	0	0	0	0	0	0	0	0	0	0
557	5575	1	urban	urban governorate	male	Disable	no	no	no	no	no	no	no	no	no	The child is transferred for suspected delay	Illeterate	1	Wife of HH head	Does not work does not look for work	29.3	Illeterate	HH Head	18 to less than 35	yes	yes	yes	yes	0	0	yes	0	0	0	0	0	yes	0	yes	0	0	0	0	0	0	yes	yes	yes	0
558	5586	1	urban	urban governorate	female	No Disablity	no	no	no	no	no	no	no	no	no	The child is not transeferred for suspected delay	High School and technical	1	Wife of HH head	Does not work does not look for work	34.6	Primary	HH Head	18 to less than 35	0	0	0	0	0	0	0	0	0	0	0	0	0	0	0	0	0	0	0	0	0	0	0	0	0
559	5595	1	urban	urban governorate	female	No Disablity	no	no	no	no	no	no	no	no	no	The child is not transeferred for suspected delay	Illeterate	1	Wife of HH head	Does not work does not look for work	29.5	Illeterate	HH Head	18 to less than 35	0	0	0	0	0	0	0	0	0	0	0	0	0	0	0	0	0	0	0	0	0	0	0	0	0
560	5603	1	urban	urban governorate	female	No Disablity	no	no	no	no	no	no	no	no	no	The child is not transeferred for suspected delay	university	3	Wife of HH head	Does not work does not look for work	25.2	university	HH Head	18 to less than 35	0	0	0	0	0	0	0	0	0	0	0	0	0	0	0	0	0	0	0	0	0	0	0	0	0
560	5604	1	urban	urban governorate	female	No Disablity	no	no	no	no	no	no	no	no	no	The child is not transeferred for suspected delay	university	3	Wife of HH head	Does not work does not look for work	27.3	university	HH Head	18 to less than 35	0	0	0	0	0	0	0	0	0	0	0	0	0	0	0	0	0	0	0	0	0	0	0	0	0
560	5605	1	urban	urban governorate	female	No Disablity	no	no	no	no	yes	no	no	no	no	The child is not transeferred for suspected delay	university	3	Wife of HH head	Does not work does not look for work	31.1	university	HH Head	18 to less than 35	0	0	0	0	0	0	0	0	0	0	0	0	0	0	0	0	0	0	0	0	0	0	0	0	0
561	5613	1	urban	urban governorate	male	No Disablity	no	yes	no	no	no	no	no	no	no	The child is not transeferred for suspected delay	university	2	Wife of HH head	Does not work does not look for work	20	university	HH Head	18 to less than 35	0	0	0	0	0	0	0	0	0	0	0	0	0	0	0	0	0	0	0	0	0	0	0	0	0
561	5614	1	urban	urban governorate	female	No Disablity	no	yes	no	no	no	no	no	no	no	The child is not transeferred for suspected delay	university	2	Wife of HH head	Does not work does not look for work	22	university	HH Head	18 to less than 35	0	0	0	0	0	0	0	0	0	0	0	0	0	0	0	0	0	0	0	0	0	0	0	0	0
562	5625	1	urban	urban governorate	female	No Disablity	no	no	no	no	yes	no	no	yes	no	The child is not transeferred for suspected delay	High School and technical	2	Wife of HH head	Does not work does not look for work	34.7	university	HH Head	18 to less than 35	0	0	0	0	0	0	0	0	0	0	0	0	0	0	0	0	0	0	0	0	0	0	0	0	0
562	5626	1	urban	urban governorate	male	No Disablity	no	no	no	no	no	no	no	no	no	The child is not transeferred for suspected delay	High School and technical	2	Wife of HH head	Does not work does not look for work	36.1	university	HH Head	35 to less than 40	0	0	0	0	0	0	0	0	0	0	0	0	0	0	0	0	0	0	0	0	0	0	0	0	0
563	5633	1	urban	urban governorate	female	No Disablity	no	yes	no	no	yes	no	no	no	no	The child is not transeferred for suspected delay	High School and technical	2	Wife of HH head	Does not work does not look for work	23.3	Above intermediate	HH Head	18 to less than 35	0	0	0	0	0	0	0	0	0	0	0	0	0	0	0	0	0	0	0	0	0	0	0	0	0
563	5634	1	urban	urban governorate	female	No Disablity	no	yes	no	no	yes	no	no	no	no	The child is not transeferred for suspected delay	High School and technical	2	Wife of HH head	Does not work does not look for work	25.7	Above intermediate	HH Head	18 to less than 35	0	0	0	0	0	0	0	0	0	0	0	0	0	0	0	0	0	0	0	0	0	0	0	0	0
564	5643	1	urban	urban governorate	female	No Disablity	no	yes	no	no	no	no	no	no	no	The child is not transeferred for suspected delay	Read and write	2	Wife of HH head	Does not work does not look for work	19.8	High School and technical	HH Head	18 to less than 35	0	0	0	0	0	0	0	0	0	0	0	0	0	0	0	0	0	0	0	0	0	0	0	0	0
564	5644	1	urban	urban governorate	female	No Disablity	no	yes	no	no	no	no	no	no	no	The child is not transeferred for suspected delay	Read and write	2	Wife of HH head	Does not work does not look for work	22.4	High School and technical	HH Head	18 to less than 35	0	0	0	0	0	0	0	0	0	0	0	0	0	0	0	0	0	0	0	0	0	0	0	0	0
565	5654	1	urban	urban governorate	female	No Disablity	no	no	no	no	yes	no	no	no	no	The child is not transeferred for suspected delay	Read and write	2	Wife of HH head	Does not work does not look for work	21.9	Read and write	HH Head	18 to less than 35	0	0	0	0	0	0	0	0	0	0	0	0	0	0	0	0	0	0	0	0	0	0	0	0	0
565	5655	1	urban	urban governorate	female	No Disablity	no	yes	no	no	yes	no	no	no	no	The child is not transeferred for suspected delay	Read and write	2	Wife of HH head	Does not work does not look for work	29.2	Read and write	HH Head	18 to less than 35	0	0	0	0	0	0	0	0	0	0	0	0	0	0	0	0	0	0	0	0	0	0	0	0	0
566	5665	1	urban	urban governorate	female	No Disablity	no	yes	no	no	no	no	no	no	no	The child is not transeferred for suspected delay	High School and technical	3	Wife of HH head	Does not work does not look for work	27.6	High School and technical	HH Head	18 to less than 35	0	0	0	0	0	0	0	0	0	0	0	0	0	0	0	0	0	0	0	0	0	0	0	0	0
566	5666	1	urban	urban governorate	male	No Disablity	no	yes	no	no	yes	no	no	no	no	The child is not transeferred for suspected delay	High School and technical	3	Wife of HH head	Does not work does not look for work	34.4	High School and technical	HH Head	18 to less than 35	0	0	0	0	0	0	0	0	0	0	0	0	0	0	0	0	0	0	0	0	0	0	0	0	0
566	5667	1	urban	urban governorate	male	No Disablity	no	yes	no	no	yes	no	no	yes	no	The child is not transeferred for suspected delay	High School and technical	3	Wife of HH head	Does not work does not look for work	34.6	High School and technical	HH Head	18 to less than 35	0	0	0	0	0	0	0	0	0	0	0	0	0	0	0	0	0	0	0	0	0	0	0	0	0
567	5675	1	urban	urban governorate	male	No Disablity	no	yes	no	no	no	no	no	no	no	The child is not transeferred for suspected delay	High School and technical	1	Wife of HH head	Does not work does not look for work	36.1	Above intermediate	HH Head	35 to less than 40	0	0	0	0	0	0	0	0	0	0	0	0	0	0	0	0	0	0	0	0	0	0	0	0	0
568	5683	1	urban	urban governorate	female	No Disablity	no	no	no	no	yes	no	no	no	no	The child is not transeferred for suspected delay	Above intermediate	3	Wife of HH head	Does not work does not look for work	29.3	Illeterate	HH Head	18 to less than 35	0	0	0	0	0	0	0	0	0	0	0	0	0	0	0	0	0	0	0	0	0	0	0	0	0
568	5684	1	urban	urban governorate	male	No Disablity	no	no	no	no	yes	no	no	no	no	The child is not transeferred for suspected delay	Above intermediate	3	Wife of HH head	Does not work does not look for work	32.8	Illeterate	HH Head	18 to less than 35	0	0	0	0	0	0	0	0	0	0	0	0	0	0	0	0	0	0	0	0	0	0	0	0	0
568	5685	1	urban	urban governorate	female	No Disablity	no	no	no	no	yes	no	no	yes	no	The child is not transeferred for suspected delay	Above intermediate	3	Wife of HH head	Does not work does not look for work	37.9	Illeterate	HH Head	35 to less than 40	0	0	0	0	0	0	0	0	0	0	0	0	0	0	0	0	0	0	0	0	0	0	0	0	0
569	5693	1	urban	urban governorate	male	No Disablity	no	yes	no	no	yes	no	no	no	no	The child is not transeferred for suspected delay	university	3	Wife of HH head	Does not work does not look for work	26	High School and technical	HH Head	18 to less than 35	0	0	0	0	0	0	0	0	0	0	0	0	0	0	0	0	0	0	0	0	0	0	0	0	0
569	5694	1	urban	urban governorate	male	No Disablity	no	no	no	no	yes	no	no	no	no	The child is not transeferred for suspected delay	university	3	Wife of HH head	Does not work does not look for work	29.2	High School and technical	HH Head	18 to less than 35	0	0	0	0	0	0	0	0	0	0	0	0	0	0	0	0	0	0	0	0	0	0	0	0	0
569	5695	1	urban	urban governorate	male	No Disablity	no	yes	no	no	yes	no	no	no	no	The child is not transeferred for suspected delay	university	3	Wife of HH head	Does not work does not look for work	30.8	High School and technical	HH Head	18 to less than 35	0	0	0	0	0	0	0	0	0	0	0	0	0	0	0	0	0	0	0	0	0	0	0	0	0
570	5703	1	urban	urban governorate	male	No Disablity	no	yes	no	no	no	no	no	no	no	The child is not transeferred for suspected delay	High School and technical	3	Wife of HH head	Does not work does not look for work	26	Above intermediate	HH Head	18 to less than 35	0	0	0	0	0	0	0	0	0	0	0	0	0	0	0	0	0	0	0	0	0	0	0	0	0
570	5704	1	urban	urban governorate	female	No Disablity	no	yes	no	yes	no	no	no	yes	no	The child is not transeferred for suspected delay	High School and technical	3	Wife of HH head	Does not work does not look for work	27.9	Above intermediate	HH Head	18 to less than 35	0	0	0	0	0	0	0	0	0	0	0	0	0	0	0	0	0	0	0	0	0	0	0	0	0
570	5705	1	urban	urban governorate	male	No Disablity	no	yes	no	no	no	no	no	no	no	The child is not transeferred for suspected delay	High School and technical	3	Wife of HH head	Does not work does not look for work	29.2	Above intermediate	HH Head	18 to less than 35	0	0	0	0	0	0	0	0	0	0	0	0	0	0	0	0	0	0	0	0	0	0	0	0	0
571	5714	1	urban	urban governorate	male	No Disablity	no	yes	no	no	yes	no	no	yes	yes	The child is not transeferred for suspected delay	High School and technical	2	Wife of HH head	Does not work does not look for work	22.3	Prep	HH Head	18 to less than 35	0	0	0	0	0	0	0	0	0	0	0	0	0	0	0	0	0	0	0	0	0	0	0	0	0
571	5715	1	urban	urban governorate	female	No Disablity	no	yes	no	no	yes	no	no	no	no	The child is not transeferred for suspected delay	High School and technical	2	Wife of HH head	Does not work does not look for work	25.8	Prep	HH Head	18 to less than 35	0	0	0	0	0	0	0	0	0	0	0	0	0	0	0	0	0	0	0	0	0	0	0	0	0
572	5724	1	urban	urban governorate	female	No Disablity	no	no	no	no	yes	no	no	no	no	The child is not transeferred for suspected delay	High School and technical	2	Wife of HH head	Does not work does not look for work	26.3	High School and technical	HH Head	18 to less than 35	0	0	0	0	0	0	0	0	0	0	0	0	0	0	0	0	0	0	0	0	0	0	0	0	0
572	5725	1	urban	urban governorate	female	No Disablity	no	no	no	no	yes	no	no	no	no	The child is not transeferred for suspected delay	High School and technical	2	Wife of HH head	Does not work does not look for work	30.2	High School and technical	HH Head	18 to less than 35	0	0	0	0	0	0	0	0	0	0	0	0	0	0	0	0	0	0	0	0	0	0	0	0	0
573	5734	1	urban	urban governorate	female	No Disablity	no	yes	no	no	yes	no	no	no	no	The child is not transeferred for suspected delay	Illeterate	3	Wife of HH head	Does not work does not look for work	22.9	Prep	HH Head	18 to less than 35	0	0	0	0	0	0	0	0	0	0	0	0	0	0	0	0	0	0	0	0	0	0	0	0	0
573	5735	1	urban	urban governorate	male	No Disablity	no	yes	no	no	no	no	no	no	no	The child is not transeferred for suspected delay	Illeterate	3	Wife of HH head	Does not work does not look for work	27.1	Prep	HH Head	18 to less than 35	0	0	0	0	0	0	0	0	0	0	0	0	0	0	0	0	0	0	0	0	0	0	0	0	0
573	5736	1	urban	urban governorate	female	No Disablity	no	yes	no	no	no	no	no	no	no	The child is not transeferred for suspected delay	Illeterate	3	Wife of HH head	Does not work does not look for work	27.1	Prep	HH Head	18 to less than 35	0	0	0	0	0	0	0	0	0	0	0	0	0	0	0	0	0	0	0	0	0	0	0	0	0
574	5743	1	urban	urban governorate	female	No Disablity	no	yes	no	no	no	no	no	no	no	The child is not transeferred for suspected delay	High School and technical	2	HH Head	work (paid-unpaid-his own-employer)	24.6	the child has no father in the HH	the child has no mother is not in the HH	18 to less than 35	0	0	0	0	0	0	0	0	0	0	0	0	0	0	0	0	0	0	0	0	0	0	0	0	0
574	5744	1	urban	urban governorate	female	No Disablity	no	yes	no	no	no	no	no	no	no	The child is not transeferred for suspected delay	High School and technical	2	HH Head	work (paid-unpaid-his own-employer)	28.8	the child has no father in the HH	the child has no mother is not in the HH	18 to less than 35	0	0	0	0	0	0	0	0	0	0	0	0	0	0	0	0	0	0	0	0	0	0	0	0	0
575	5753	1	urban	urban governorate	male	No Disablity	no	yes	no	no	yes	no	no	no	no	The child is not transeferred for suspected delay	university	3	Wife of HH head	Does not work does not look for work	24.6	Read and write	HH Head	18 to less than 35	0	0	0	0	0	0	0	0	0	0	0	0	0	0	0	0	0	0	0	0	0	0	0	0	0
575	5754	1	urban	urban governorate	male	No Disablity	no	yes	no	no	yes	no	no	no	no	The child is not transeferred for suspected delay	university	3	Wife of HH head	Does not work does not look for work	26.4	Read and write	HH Head	18 to less than 35	0	0	0	0	0	0	0	0	0	0	0	0	0	0	0	0	0	0	0	0	0	0	0	0	0
575	5755	1	urban	urban governorate	female	No Disablity	no	yes	no	no	yes	no	no	no	no	The child is not transeferred for suspected delay	university	3	Wife of HH head	Does not work does not look for work	31.8	Read and write	HH Head	18 to less than 35	0	0	0	0	0	0	0	0	0	0	0	0	0	0	0	0	0	0	0	0	0	0	0	0	0
576	5765	1	urban	urban governorate	male	Disable	no	no	no	no	yes	no	yes	no	no	The child is transferred for suspected delay	High School and technical	2	Wife of HH head	Does not work does not look for work	31.3	Primary	HH Head	18 to less than 35	0	0	0	yes	yes	yes	yes	yes	yes	yes	yes	yes	0	0	0	0	0	0	0	0	0	0	0	0	0
576	5766	1	urban	urban governorate	female	No Disablity	no	yes	no	no	yes	no	no	no	no	The child is not transeferred for suspected delay	High School and technical	2	Wife of HH head	Does not work does not look for work	38.1	Primary	HH Head	35 to less than 40	0	0	0	0	0	0	0	0	0	0	0	0	0	0	0	0	0	0	0	0	0	0	0	0	0
577	5773	1	urban	urban governorate	male	No Disablity	no	yes	no	no	yes	no	no	no	no	The child is not transeferred for suspected delay	university	2	Wife of HH head	work (paid-unpaid-his own-employer)	25.2	High School and technical	HH Head	18 to less than 35	0	0	0	0	0	0	0	0	0	0	0	0	0	0	0	0	0	0	0	0	0	0	0	0	0
577	5774	1	urban	urban governorate	female	No Disablity	no	yes	no	no	yes	no	no	no	no	The child is not transeferred for suspected delay	university	2	Wife of HH head	work (paid-unpaid-his own-employer)	26.2	High School and technical	HH Head	18 to less than 35	0	0	0	0	0	0	0	0	0	0	0	0	0	0	0	0	0	0	0	0	0	0	0	0	0
578	5784	1	urban	urban governorate	female	No Disablity	no	no	no	no	no	no	no	no	no	The child is not transeferred for suspected delay	High School and technical	3	Wife of HH head	Does not work does not look for work	27.8	High School and technical	HH Head	18 to less than 35	0	0	0	0	0	0	0	0	0	0	0	0	0	0	0	0	0	0	0	0	0	0	0	0	0
578	5785	1	urban	urban governorate	female	No Disablity	no	no	no	no	no	no	no	no	no	The child is not transeferred for suspected delay	High School and technical	3	Wife of HH head	Does not work does not look for work	28.8	High School and technical	HH Head	18 to less than 35	0	0	0	0	0	0	0	0	0	0	0	0	0	0	0	0	0	0	0	0	0	0	0	0	0
578	5786	1	urban	urban governorate	male	No Disablity	no	yes	no	no	no	no	no	yes	no	The child is not transeferred for suspected delay	High School and technical	3	Wife of HH head	Does not work does not look for work	30.6	High School and technical	HH Head	18 to less than 35	0	0	0	0	0	0	0	0	0	0	0	0	0	0	0	0	0	0	0	0	0	0	0	0	0
579	5793	1	urban	urban governorate	male	No Disablity	no	yes	no	no	no	no	no	no	no	The child is not transeferred for suspected delay	university	3	Wife of HH head	Does not work does not look for work	24.8	university	HH Head	18 to less than 35	0	0	0	0	0	0	0	0	0	0	0	0	0	0	0	0	0	0	0	0	0	0	0	0	0
579	5794	1	urban	urban governorate	female	No Disablity	no	yes	no	yes	no	no	no	no	no	The child is not transeferred for suspected delay	university	3	Wife of HH head	Does not work does not look for work	24.8	university	HH Head	18 to less than 35	0	0	0	0	0	0	0	0	0	0	0	0	0	0	0	0	0	0	0	0	0	0	0	0	0
579	5795	1	urban	urban governorate	female	No Disablity	no	yes	no	no	no	no	no	yes	no	The child is not transeferred for suspected delay	university	3	Wife of HH head	Does not work does not look for work	30.6	university	HH Head	18 to less than 35	0	0	0	0	0	0	0	0	0	0	0	0	0	0	0	0	0	0	0	0	0	0	0	0	0
580	5803	1	urban	urban governorate	female	No Disablity	no	no	no	no	no	no	no	no	no	The child is not transeferred for suspected delay	High School and technical	2	Wife of HH head	Does not work does not look for work	19.9	High School and technical	HH Head	18 to less than 35	0	0	0	0	0	0	0	0	0	0	0	0	0	0	0	0	0	0	0	0	0	0	0	0	0
580	5804	1	urban	urban governorate	female	No Disablity	no	no	no	no	no	no	no	no	no	The child is not transeferred for suspected delay	High School and technical	2	Wife of HH head	Does not work does not look for work	27.1	High School and technical	HH Head	18 to less than 35	0	0	0	0	0	0	0	0	0	0	0	0	0	0	0	0	0	0	0	0	0	0	0	0	0
581	5813	1	urban	urban governorate	female	No Disablity	no	yes	no	no	no	no	no	yes	no	The child is not transeferred for suspected delay	Prep	1	Wife of HH head	Does not work does not look for work	34.6	High School and technical	HH Head	18 to less than 35	0	0	0	0	0	0	0	0	0	0	0	0	0	0	0	0	0	0	0	0	0	0	0	0	0
582	5825	1	urban	urban governorate	female	No Disablity	no	yes	no	no	no	no	no	no	no	The child is not transeferred for suspected delay	High School and technical	1	Wife of HH head	work (paid-unpaid-his own-employer)	28.3	High School and technical	HH Head	18 to less than 35	0	0	0	0	0	0	0	0	0	0	0	0	0	0	0	0	0	0	0	0	0	0	0	0	0
583	5834	1	urban	urban governorate	male	No Disablity	no	yes	no	no	no	no	no	no	no	The child is transferred for suspected delay	Primary	1	Wife of HH head	Does not work does not look for work	32.6	Prep	HH Head	18 to less than 35	0	0	0	0	0	0	0	0	0	0	0	0	0	0	0	0	0	0	0	0	0	0	0	0	0
584	5843	1	urban	urban governorate	female	No Disablity	no	no	no	no	yes	no	no	no	no	The child is not transeferred for suspected delay	Above intermediate	3	Wife of HH head	Does not work does not look for work	20.7	Above intermediate	HH Head	18 to less than 35	0	0	0	0	0	0	0	0	0	0	0	0	0	0	0	0	0	0	0	0	0	0	0	0	0
584	5844	1	urban	urban governorate	female	No Disablity	no	no	no	no	yes	no	no	no	no	The child is not transeferred for suspected delay	Above intermediate	3	Wife of HH head	Does not work does not look for work	22.6	Above intermediate	HH Head	18 to less than 35	0	0	0	0	0	0	0	0	0	0	0	0	0	0	0	0	0	0	0	0	0	0	0	0	0
584	5845	1	urban	urban governorate	male	No Disablity	no	no	no	no	yes	no	no	no	no	The child is transferred for suspected delay	Above intermediate	3	Wife of HH head	Does not work does not look for work	23.9	Above intermediate	HH Head	18 to less than 35	0	0	0	yes	0	0	0	0	0	0	0	0	0	0	0	yes	0	0	0	0	0	0	0	0	0
585	5853	1	urban	urban governorate	female	No Disablity	no	no	no	no	yes	no	no	no	no	The child is not transeferred for suspected delay	university	3	Wife of HH head	Does not work does not look for work	30.3	university	HH Head	18 to less than 35	0	0	0	0	0	0	0	0	0	0	0	0	0	0	0	0	0	0	0	0	0	0	0	0	0
585	5854	1	urban	urban governorate	female	No Disablity	no	no	no	no	yes	no	no	no	no	The child is not transeferred for suspected delay	university	3	Wife of HH head	Does not work does not look for work	34.6	university	HH Head	18 to less than 35	0	0	0	0	0	0	0	0	0	0	0	0	0	0	0	0	0	0	0	0	0	0	0	0	0
585	5855	1	urban	urban governorate	female	No Disablity	no	no	no	no	yes	no	no	no	no	The child is not transeferred for suspected delay	university	3	Wife of HH head	Does not work does not look for work	36.4	university	HH Head	35 to less than 40	0	0	0	0	0	0	0	0	0	0	0	0	0	0	0	0	0	0	0	0	0	0	0	0	0
586	5863	1	urban	urban governorate	male	No Disablity	no	no	no	no	yes	no	no	yes	no	The child is not transeferred for suspected delay	university	1	Wife of HH head	Does not work does not look for work	29.9	university	HH Head	18 to less than 35	0	0	0	0	0	0	0	0	0	0	0	0	0	0	0	0	0	0	0	0	0	0	0	0	0
587	5873	1	urban	urban governorate	female	No Disablity	no	no	no	no	no	no	no	no	no	The child is not transeferred for suspected delay	Above intermediate	3	Wife of HH head	Does not work does not look for work	27.6	university	HH Head	18 to less than 35	0	0	0	0	0	0	0	0	0	0	0	0	0	0	0	0	0	0	0	0	0	0	0	0	0
587	5874	1	urban	urban governorate	female	No Disablity	no	no	no	no	no	no	no	no	no	The child is not transeferred for suspected delay	Above intermediate	3	Wife of HH head	Does not work does not look for work	30.2	university	HH Head	18 to less than 35	0	0	0	0	0	0	0	0	0	0	0	0	0	0	0	0	0	0	0	0	0	0	0	0	0
587	5875	1	urban	urban governorate	female	No Disablity	no	no	no	no	no	no	no	no	no	The child is not transeferred for suspected delay	Above intermediate	3	Wife of HH head	Does not work does not look for work	33.6	university	HH Head	18 to less than 35	0	0	0	0	0	0	0	0	0	0	0	0	0	0	0	0	0	0	0	0	0	0	0	0	0
588	5883	1	urban	urban governorate	male	No Disablity	no	no	no	no	yes	no	no	no	no	The child is not transeferred for suspected delay	university	1	Wife of HH head	Does not work does not look for work	23.5	university	HH Head	18 to less than 35	0	0	0	0	0	0	0	0	0	0	0	0	0	0	0	0	0	0	0	0	0	0	0	0	0
589	5894	1	urban	urban governorate	female	No Disablity	no	no	no	no	yes	no	no	no	no	The child is not transeferred for suspected delay	university	3	Wife of HH head	Does not work does not look for work	26.8	university	HH Head	18 to less than 35	0	0	0	0	0	0	0	0	0	0	0	0	0	0	0	0	0	0	0	0	0	0	0	0	0
589	5895	1	urban	urban governorate	female	No Disablity	no	no	no	no	yes	no	no	no	no	The child is not transeferred for suspected delay	university	3	Wife of HH head	Does not work does not look for work	31.8	university	HH Head	18 to less than 35	0	0	0	0	0	0	0	0	0	0	0	0	0	0	0	0	0	0	0	0	0	0	0	0	0
589	5896	1	urban	urban governorate	male	No Disablity	no	no	no	no	yes	no	no	no	no	The child is not transeferred for suspected delay	university	3	Wife of HH head	Does not work does not look for work	35.6	university	HH Head	35 to less than 40	0	0	0	0	0	0	0	0	0	0	0	0	0	0	0	0	0	0	0	0	0	0	0	0	0
590	5903	1	urban	urban governorate	male	No Disablity	no	no	no	no	yes	no	no	yes	no	The child is not transeferred for suspected delay	High School and technical	1	Wife of HH head	Does not work does not look for work	20.8	4 years istitute	HH Head	18 to less than 35	0	0	0	0	0	0	0	0	0	0	0	0	0	0	0	0	0	0	0	0	0	0	0	0	0
591	5914	1	urban	urban governorate	female	No Disablity	no	no	no	no	yes	no	no	no	no	The child is not transeferred for suspected delay	university	1	Wife of HH head	Does not work does not look for work	32.9	university	HH Head	18 to less than 35	0	0	0	0	0	0	0	0	0	0	0	0	0	0	0	0	0	0	0	0	0	0	0	0	0
592	5923	1	urban	urban governorate	male	No Disablity	no	no	no	no	yes	no	no	no	no	The child is not transeferred for suspected delay	university	1	Wife of HH head	Does not work does not look for work	24.9	university	HH Head	18 to less than 35	0	0	0	0	0	0	0	0	0	0	0	0	0	0	0	0	0	0	0	0	0	0	0	0	0
593	5935	1	urban	urban governorate	male	No Disablity	no	no	no	no	no	no	no	no	no	The child is not transeferred for suspected delay	university	1	Wife of HH head	work (paid-unpaid-his own-employer)	42.3	university	HH Head	40 +	0	0	0	0	0	0	0	0	0	0	0	0	0	0	0	0	0	0	0	0	0	0	0	0	0
594	5946	1	urban	urban governorate	male	No Disablity	no	no	no	no	yes	no	no	no	no	The child is not transeferred for suspected delay	university	1	Wife of HH head	Does not work does not look for work	27.9	university	HH Head	18 to less than 35	0	0	0	0	0	0	0	0	0	0	0	0	0	0	0	0	0	0	0	0	0	0	0	0	0
595	5953	1	urban	urban governorate	male	No Disablity	no	no	no	no	yes	no	no	no	no	The child is not transeferred for suspected delay	university	3	Wife of HH head	work (paid-unpaid-his own-employer)	25.5	university	HH Head	18 to less than 35	0	0	0	0	0	0	0	0	0	0	0	0	0	0	0	0	0	0	0	0	0	0	0	0	0
595	5954	1	urban	urban governorate	female	No Disablity	no	no	no	no	no	no	no	no	no	The child is not transeferred for suspected delay	university	3	Wife of HH head	work (paid-unpaid-his own-employer)	25.5	university	HH Head	18 to less than 35	0	0	0	0	0	0	0	0	0	0	0	0	0	0	0	0	0	0	0	0	0	0	0	0	0
595	5955	1	urban	urban governorate	female	No Disablity	no	no	no	no	no	no	no	no	no	The child is not transeferred for suspected delay	university	3	Wife of HH head	work (paid-unpaid-his own-employer)	27	university	HH Head	18 to less than 35	0	0	0	0	0	0	0	0	0	0	0	0	0	0	0	0	0	0	0	0	0	0	0	0	0
596	5963	1	urban	urban governorate	female	No Disablity	no	no	no	no	yes	no	no	no	no	The child is not transeferred for suspected delay	university	2	Wife of HH head	Does not work does not look for work	26.7	university	HH Head	18 to less than 35	0	0	0	0	0	0	0	0	0	0	0	0	0	0	0	0	0	0	0	0	0	0	0	0	0
596	5964	1	urban	urban governorate	male	No Disablity	no	no	no	no	yes	no	no	no	no	The child is not transeferred for suspected delay	university	2	Wife of HH head	Does not work does not look for work	28.5	university	HH Head	18 to less than 35	0	0	0	0	0	0	0	0	0	0	0	0	0	0	0	0	0	0	0	0	0	0	0	0	0
597	5975	1	urban	urban governorate	male	No Disablity	no	no	no	no	no	no	no	no	no	The child is not transeferred for suspected delay	university	2	Wife of HH head	work (paid-unpaid-his own-employer)	31.2	university	HH Head	18 to less than 35	0	0	0	0	0	0	0	0	0	0	0	0	0	0	0	0	0	0	0	0	0	0	0	0	0
597	5976	1	urban	urban governorate	female	No Disablity	no	no	no	no	no	no	no	no	no	The child is not transeferred for suspected delay	university	2	Wife of HH head	work (paid-unpaid-his own-employer)	34.8	university	HH Head	18 to less than 35	0	0	0	0	0	0	0	0	0	0	0	0	0	0	0	0	0	0	0	0	0	0	0	0	0
598	5983	1	urban	urban governorate	male	No Disablity	no	no	no	no	yes	no	no	no	no	The child is not transeferred for suspected delay	university	4	Wife of HH head	Does not work does not look for work	24.1	Above intermediate	HH Head	18 to less than 35	0	0	0	0	0	0	0	0	0	0	0	0	0	0	0	0	0	0	0	0	0	0	0	0	0
598	5984	1	urban	urban governorate	male	No Disablity	no	no	no	no	yes	no	no	no	no	The child is not transeferred for suspected delay	university	4	Wife of HH head	Does not work does not look for work	24.1	Above intermediate	HH Head	18 to less than 35	0	0	0	0	0	0	0	0	0	0	0	0	0	0	0	0	0	0	0	0	0	0	0	0	0
598	5985	1	urban	urban governorate	male	No Disablity	no	no	no	no	yes	no	no	no	no	The child is not transeferred for suspected delay	university	4	Wife of HH head	Does not work does not look for work	27.3	Above intermediate	HH Head	18 to less than 35	0	0	0	0	0	0	0	0	0	0	0	0	0	0	0	0	0	0	0	0	0	0	0	0	0
598	5986	1	urban	urban governorate	male	No Disablity	no	no	no	no	no	no	no	no	no	The child is not transeferred for suspected delay	university	4	Wife of HH head	Does not work does not look for work	32.4	Above intermediate	HH Head	18 to less than 35	0	0	0	0	0	0	0	0	0	0	0	0	0	0	0	0	0	0	0	0	0	0	0	0	0
599	5993	1	urban	urban governorate	female	No Disablity	no	no	no	no	yes	no	no	no	no	The child is not transeferred for suspected delay	university	2	Wife of HH head	Does not work does not look for work	24.8	university	HH Head	18 to less than 35	0	0	0	0	0	0	0	0	0	0	0	0	0	0	0	0	0	0	0	0	0	0	0	0	0
599	5994	1	urban	urban governorate	female	No Disablity	no	no	no	no	yes	no	no	no	no	The child is not transeferred for suspected delay	university	2	Wife of HH head	Does not work does not look for work	24.8	university	HH Head	18 to less than 35	0	0	0	0	0	0	0	0	0	0	0	0	0	0	0	0	0	0	0	0	0	0	0	0	0
600	6004	1	urban	urban governorate	female	No Disablity	no	no	no	no	yes	no	no	no	no	The child is not transeferred for suspected delay	university	1	Wife of HH head	Does not work does not look for work	34.4	university	HH Head	18 to less than 35	0	0	0	0	0	0	0	0	0	0	0	0	0	0	0	0	0	0	0	0	0	0	0	0	0
601	6013	1	urban	urban governorate	male	No Disablity	no	no	no	no	no	no	no	no	no	The child is not transeferred for suspected delay	Illeterate	3	Wife of HH head	Does not work does not look for work	19.8	Illeterate	HH Head	18 to less than 35	0	0	0	0	0	0	0	0	0	0	0	0	0	0	0	0	0	0	0	0	0	0	0	0	0
601	6014	1	urban	urban governorate	female	No Disablity	no	no	no	no	no	no	no	no	no	The child is transferred for suspected delay	Illeterate	3	Wife of HH head	Does not work does not look for work	21.8	Illeterate	HH Head	18 to less than 35	0	0	0	yes	0	0	yes	0	0	0	0	0	0	yes	0	0	0	0	0	0	0	0	0	0	0
601	6015	1	urban	urban governorate	female	No Disablity	no	no	no	no	no	no	no	no	no	The child is not transeferred for suspected delay	Illeterate	3	Wife of HH head	Does not work does not look for work	29.4	Illeterate	HH Head	18 to less than 35	0	0	0	0	0	0	0	0	0	0	0	0	0	0	0	0	0	0	0	0	0	0	0	0	0
602	6028	1	urban	urban governorate	female	No Disablity	no	no	no	no	no	no	no	no	no	The child is not transeferred for suspected delay	university	1	Wife of HH head	Does not work does not look for work	47.6	university	HH Head	40 +	0	0	0	0	0	0	0	0	0	0	0	0	0	0	0	0	0	0	0	0	0	0	0	0	0
603	6033	1	urban	urban governorate	female	No Disablity	no	no	no	no	no	no	no	no	no	The child is not transeferred for suspected delay	university	3	Wife of HH head	Does not work does not look for work	24.9	university	HH Head	18 to less than 35	0	0	0	0	0	0	0	0	0	0	0	0	0	0	0	0	0	0	0	0	0	0	0	0	0
603	6034	1	urban	urban governorate	male	No Disablity	no	no	no	no	no	no	no	no	no	The child is not transeferred for suspected delay	university	3	Wife of HH head	Does not work does not look for work	27.8	university	HH Head	18 to less than 35	0	0	0	0	0	0	0	0	0	0	0	0	0	0	0	0	0	0	0	0	0	0	0	0	0
603	6035	1	urban	urban governorate	female	No Disablity	no	no	no	no	no	no	no	no	no	The child is not transeferred for suspected delay	university	3	Wife of HH head	Does not work does not look for work	33	university	HH Head	18 to less than 35	0	0	0	0	0	0	0	0	0	0	0	0	0	0	0	0	0	0	0	0	0	0	0	0	0
604	6043	1	urban	urban governorate	male	No Disablity	no	no	no	no	no	no	no	no	no	The child is not transeferred for suspected delay	university	1	Wife of HH head	Does not work does not look for work	30	university	HH Head	18 to less than 35	0	0	0	0	0	0	0	0	0	0	0	0	0	0	0	0	0	0	0	0	0	0	0	0	0
605	6053	1	urban	urban governorate	male	No Disablity	no	no	no	no	no	no	no	no	no	The child is not transeferred for suspected delay	4 years istitute	2	Wife of HH head	Does not work does not look for work	26.2	4 years istitute	HH Head	18 to less than 35	0	0	0	0	0	0	0	0	0	0	0	0	0	0	0	0	0	0	0	0	0	0	0	0	0
605	6054	1	urban	urban governorate	female	No Disablity	no	no	no	no	no	no	no	no	no	The child is not transeferred for suspected delay	4 years istitute	2	Wife of HH head	Does not work does not look for work	27.8	4 years istitute	HH Head	18 to less than 35	0	0	0	0	0	0	0	0	0	0	0	0	0	0	0	0	0	0	0	0	0	0	0	0	0
606	6064	1	urban	urban governorate	male	No Disablity	no	no	no	no	yes	no	no	no	no	The child is transferred for suspected delay	Illeterate	3	Wife of HH head	Does not work does not look for work	21.1	Above intermediate	HH Head	18 to less than 35	0	0	0	yes	0	0	0	yes	0	0	yes	0	0	0	0	0	0	0	0	0	0	0	0	0	0
606	6065	1	urban	urban governorate	female	No Disablity	no	no	no	no	yes	no	no	no	no	The child is not transeferred for suspected delay	Illeterate	3	Wife of HH head	Does not work does not look for work	22.7	Above intermediate	HH Head	18 to less than 35	0	0	0	0	0	0	0	0	0	0	0	0	0	0	0	0	0	0	0	0	0	0	0	0	0
606	6066	1	urban	urban governorate	male	No Disablity	no	no	no	no	yes	no	no	yes	no	The child is not transeferred for suspected delay	Illeterate	3	Wife of HH head	Does not work does not look for work	27.3	Above intermediate	HH Head	18 to less than 35	0	0	0	0	0	0	0	0	0	0	0	0	0	0	0	0	0	0	0	0	0	0	0	0	0
607	6075	1	urban	urban governorate	female	No Disablity	no	no	no	no	no	no	no	no	no	The child is not transeferred for suspected delay	Illeterate	2	Wife of HH head	Does not work does not look for work	25.4	Above intermediate	HH Head	18 to less than 35	0	0	0	0	0	0	0	0	0	0	0	0	0	0	0	0	0	0	0	0	0	0	0	0	0
607	6076	1	urban	urban governorate	male	No Disablity	no	no	no	no	no	no	no	no	no	The child is not transeferred for suspected delay	Illeterate	2	Wife of HH head	Does not work does not look for work	28.5	Above intermediate	HH Head	18 to less than 35	0	0	0	0	0	0	0	0	0	0	0	0	0	0	0	0	0	0	0	0	0	0	0	0	0
608	6083	1	urban	urban governorate	male	No Disablity	no	no	no	no	no	no	no	no	no	The child is not transeferred for suspected delay	Prep	2	Wife of HH head	Does not work does not look for work	20.3	Above intermediate	HH Head	18 to less than 35	0	0	0	0	0	0	0	0	0	0	0	0	0	0	0	0	0	0	0	0	0	0	0	0	0
608	6084	1	urban	urban governorate	male	Disable	no	no	no	no	no	no	no	no	no	The child is transferred for suspected delay	Prep	2	Wife of HH head	Does not work does not look for work	22.3	Above intermediate	HH Head	18 to less than 35	0	0	0	0	0	0	0	0	0	0	0	0	0	0	0	0	0	0	0	0	0	0	0	0	0
609	6093	1	urban	urban governorate	female	No Disablity	no	no	no	no	no	no	no	no	no	The child is not transeferred for suspected delay	Illeterate	3	Wife of HH head	Does not work does not look for work	20.8	Illeterate	HH Head	18 to less than 35	0	0	0	0	0	0	0	0	0	0	0	0	0	0	0	0	0	0	0	0	0	0	0	0	0
609	6094	1	urban	urban governorate	female	No Disablity	no	no	no	no	no	no	no	no	no	The child is not transeferred for suspected delay	Illeterate	3	Wife of HH head	Does not work does not look for work	23.9	Illeterate	HH Head	18 to less than 35	0	0	0	0	0	0	0	0	0	0	0	0	0	0	0	0	0	0	0	0	0	0	0	0	0
609	6095	1	urban	urban governorate	female	No Disablity	no	no	no	no	no	no	no	no	no	The child is not transeferred for suspected delay	Illeterate	3	Wife of HH head	Does not work does not look for work	24.4	Illeterate	HH Head	18 to less than 35	0	0	0	0	0	0	0	0	0	0	0	0	0	0	0	0	0	0	0	0	0	0	0	0	0
610	6103	1	urban	urban governorate	female	No Disablity	no	no	no	no	no	no	no	no	no	The child is not transeferred for suspected delay	Illeterate	2	Wife of HH head	Does not work does not look for work	17.5	Illeterate	HH Head	15 to less than 18	0	0	0	0	0	0	0	0	0	0	0	0	0	0	0	0	0	0	0	0	0	0	0	0	0
610	6104	1	urban	urban governorate	male	No Disablity	no	no	no	no	no	no	no	no	no	The child is not transeferred for suspected delay	Illeterate	2	Wife of HH head	Does not work does not look for work	21.8	Illeterate	HH Head	18 to less than 35	0	0	0	0	0	0	0	0	0	0	0	0	0	0	0	0	0	0	0	0	0	0	0	0	0
611	6113	1	urban	urban governorate	female	No Disablity	no	no	no	no	no	no	no	no	no	The child is not transeferred for suspected delay	Illeterate	2	Wife of HH head	Does not work does not look for work	20.9	Above intermediate	HH Head	18 to less than 35	0	0	0	0	0	0	0	0	0	0	0	0	0	0	0	0	0	0	0	0	0	0	0	0	0
611	6114	1	urban	urban governorate	female	No Disablity	no	no	no	no	no	no	no	no	no	The child is not transeferred for suspected delay	Illeterate	2	Wife of HH head	Does not work does not look for work	24.4	Above intermediate	HH Head	18 to less than 35	0	0	0	0	0	0	0	0	0	0	0	0	0	0	0	0	0	0	0	0	0	0	0	0	0
612	6123	1	urban	urban governorate	male	No Disablity	no	no	no	no	no	no	no	no	no	The child is transferred for suspected delay	Illeterate	2	Wife of HH head	Does not work does not look for work	26.9	Illeterate	HH Head	18 to less than 35	0	0	0	0	0	0	0	0	0	0	0	0	0	0	0	0	0	0	0	0	0	0	0	0	0
612	6124	1	urban	urban governorate	male	No Disablity	no	no	no	no	no	no	no	no	no	The child is not transeferred for suspected delay	Illeterate	2	Wife of HH head	Does not work does not look for work	28.5	Illeterate	HH Head	18 to less than 35	0	0	0	0	0	0	0	0	0	0	0	0	0	0	0	0	0	0	0	0	0	0	0	0	0
613	6135	1	urban	urban governorate	male	No Disablity	no	no	no	no	yes	no	no	yes	no	The child is not transeferred for suspected delay	Illeterate	1	Wife of HH head	Does not work does not look for work	38.4	Illeterate	HH Head	35 to less than 40	0	0	0	0	0	0	0	0	0	0	0	0	0	0	0	0	0	0	0	0	0	0	0	0	0
614	6143	1	urban	urban governorate	female	No Disablity	no	no	no	no	yes	no	no	no	no	The child is not transeferred for suspected delay	Illeterate	4	Wife of HH head	Does not work does not look for work	22.8	Above intermediate	HH Head	18 to less than 35	0	0	0	0	0	0	0	0	0	0	0	0	0	0	0	0	0	0	0	0	0	0	0	0	0
614	6144	1	urban	urban governorate	female	No Disablity	no	no	no	no	yes	no	no	no	no	The child is not transeferred for suspected delay	Illeterate	4	Wife of HH head	Does not work does not look for work	22.8	Above intermediate	HH Head	18 to less than 35	0	0	0	0	0	0	0	0	0	0	0	0	0	0	0	0	0	0	0	0	0	0	0	0	0
614	6145	1	urban	urban governorate	male	No Disablity	no	no	no	no	no	no	no	no	no	The child is transferred for suspected delay	Illeterate	4	Wife of HH head	Does not work does not look for work	25.8	Above intermediate	HH Head	18 to less than 35	0	0	0	yes	0	0	0	0	0	0	0	0	0	0	0	0	0	0	0	0	yes	0	0	0	0
614	6146	1	urban	urban governorate	male	No Disablity	no	no	no	no	no	no	no	no	no	The child is not transeferred for suspected delay	Illeterate	4	Wife of HH head	Does not work does not look for work	29.3	Above intermediate	HH Head	18 to less than 35	0	0	0	0	0	0	0	0	0	0	0	0	0	0	0	0	0	0	0	0	0	0	0	0	0
615	6153	1	urban	urban governorate	male	No Disablity	no	no	no	no	yes	no	no	yes	no	The child is not transeferred for suspected delay	Illeterate	2	Wife of HH head	Does not work does not look for work	18.8	Above intermediate	HH Head	18 to less than 35	0	0	0	0	0	0	0	0	0	0	0	0	0	0	0	0	0	0	0	0	0	0	0	0	0
615	6154	1	urban	urban governorate	male	No Disablity	no	no	no	no	no	no	no	yes	no	The child is transferred for suspected delay	Illeterate	2	Wife of HH head	Does not work does not look for work	22.3	Above intermediate	HH Head	18 to less than 35	0	0	0	yes	0	0	0	0	0	0	0	0	0	yes	0	0	0	0	0	0	0	0	0	0	0
616	6164	1	urban	urban governorate	male	No Disablity	no	no	no	no	no	no	no	no	no	The child is transferred for suspected delay	Illeterate	1	Wife of HH head	Does not work does not look for work	23.9	Illeterate	HH Head	18 to less than 35	0	0	0	yes	0	0	0	yes	0	0	0	0	0	0	0	0	0	0	0	0	0	0	0	0	0
617	6174	1	urban	urban governorate	male	No Disablity	no	no	no	no	no	no	no	no	no	The child is not transeferred for suspected delay	Above intermediate	1	Wife of HH head	Does not work does not look for work	22.3	4 years istitute	HH Head	18 to less than 35	0	0	0	0	0	0	0	0	0	0	0	0	0	0	0	0	0	0	0	0	0	0	0	0	0
618	6183	1	urban	urban governorate	male	No Disablity	no	no	no	no	no	no	no	no	no	The child is transferred for suspected delay	Illeterate	2	Wife of HH head	Does not work does not look for work	16.7	Read and write	HH Head	15 to less than 18	0	0	0	yes	0	0	0	0	0	0	0	0	0	0	yes	0	0	0	yes	0	0	yes	0	0	0
618	6184	1	urban	urban governorate	male	No Disablity	no	no	no	no	no	no	no	no	no	The child is not transeferred for suspected delay	Illeterate	2	Wife of HH head	Does not work does not look for work	17.4	Read and write	HH Head	15 to less than 18	0	0	0	0	0	0	0	0	0	0	0	0	0	0	0	0	0	0	0	0	0	0	0	0	0
619	6193	1	urban	urban governorate	male	No Disablity	no	no	no	no	no	no	no	no	no	The child is not transeferred for suspected delay	Primary	2	Wife of HH head	Does not work does not look for work	20.4	university	HH Head	18 to less than 35	0	0	0	0	0	0	0	0	0	0	0	0	0	0	0	0	0	0	0	0	0	0	0	0	0
619	6194	1	urban	urban governorate	male	No Disablity	no	no	no	no	no	no	no	no	no	The child is not transeferred for suspected delay	Primary	2	Wife of HH head	Does not work does not look for work	21.4	university	HH Head	18 to less than 35	0	0	0	0	0	0	0	0	0	0	0	0	0	0	0	0	0	0	0	0	0	0	0	0	0
620	6203	1	urban	urban governorate	male	No Disablity	yes	no	no	no	no	no	no	yes	no	The child is not transeferred for suspected delay	High School and technical	1	Wife of HH head	Does not work does not look for work	20.8	Illeterate	HH Head	18 to less than 35	0	0	0	0	0	0	0	0	0	0	0	0	0	0	0	0	0	0	0	0	0	0	0	0	0
621	6215	1	urban	urban governorate	female	No Disablity	no	no	no	no	no	no	no	no	no	The child is not transeferred for suspected delay	Illeterate	2	Wife of HH head	Does not work does not look for work	25.3	Read and write	HH Head	18 to less than 35	0	0	0	0	0	0	0	0	0	0	0	0	0	0	0	0	0	0	0	0	0	0	0	0	0
621	6216	1	urban	urban governorate	female	No Disablity	no	no	no	no	yes	no	no	no	no	The child is not transeferred for suspected delay	Illeterate	2	Wife of HH head	Does not work does not look for work	30.5	Read and write	HH Head	18 to less than 35	0	0	0	0	0	0	0	0	0	0	0	0	0	0	0	0	0	0	0	0	0	0	0	0	0
622	6223	1	urban	urban governorate	male	No Disablity	no	no	no	no	no	no	no	no	no	The child is transferred for suspected delay	Illeterate	2	Wife of HH head	Does not work does not look for work	11.5	Prep	HH Head	less than 15	0	0	0	yes	0	0	0	0	0	0	yes	0	0	0	0	0	0	0	0	0	yes	yes	0	0	0
622	6224	1	urban	urban governorate	female	No Disablity	no	no	no	no	no	no	no	no	no	The child is not transeferred for suspected delay	Illeterate	2	Wife of HH head	Does not work does not look for work	13.6	Prep	HH Head	less than 15	0	0	0	0	0	0	0	0	0	0	0	0	0	0	0	0	0	0	0	0	0	0	0	0	0
623	6233	1	urban	urban governorate	female	No Disablity	no	no	no	no	yes	no	no	no	no	The child is not transeferred for suspected delay	High School and technical	2	Wife of HH head	Does not work does not look for work	23	4 years istitute	HH Head	18 to less than 35	0	0	0	0	0	0	0	0	0	0	0	0	0	0	0	0	0	0	0	0	0	0	0	0	0
623	6234	1	urban	urban governorate	female	No Disablity	no	no	no	no	yes	no	no	yes	no	The child is transferred for suspected delay	High School and technical	2	Wife of HH head	Does not work does not look for work	24.4	4 years istitute	HH Head	18 to less than 35	yes	0	yes	yes	yes	yes	yes	0	0	yes	yes	yes	0	0	0	0	0	0	0	0	0	0	0	yes	yes
624	6244	1	urban	urban governorate	female	No Disablity	no	no	no	no	no	no	no	no	no	The child is not transeferred for suspected delay	university	2	Wife of HH head	Does not work does not look for work	26.5	university	HH Head	18 to less than 35	0	0	0	0	0	0	0	0	0	0	0	0	0	0	0	0	0	0	0	0	0	0	0	0	0
624	6245	1	urban	urban governorate	female	No Disablity	no	no	no	no	no	no	no	no	no	The child is not transeferred for suspected delay	university	2	Wife of HH head	Does not work does not look for work	32.8	university	HH Head	18 to less than 35	0	0	0	0	0	0	0	0	0	0	0	0	0	0	0	0	0	0	0	0	0	0	0	0	0
625	6253	1	urban	urban governorate	female	Disable	no	no	no	no	yes	no	no	no	no	The child is not transeferred for suspected delay	university	2	Wife of HH head	Does not work does not look for work	24.2	university	HH Head	18 to less than 35	0	0	0	0	0	0	0	0	0	0	0	0	0	0	0	0	0	0	0	0	0	0	0	0	0
625	6254	1	urban	urban governorate	male	Disable	no	no	no	yes	yes	no	no	no	no	The child is not transeferred for suspected delay	university	2	Wife of HH head	Does not work does not look for work	25.3	university	HH Head	18 to less than 35	0	0	0	0	0	0	0	0	0	0	0	0	0	0	0	0	0	0	0	0	0	0	0	0	0
626	6263	1	urban	urban governorate	male	No Disablity	yes	no	no	no	yes	no	no	no	no	The child is not transeferred for suspected delay	university	1	Wife of HH head	Does not work does not look for work	25.8	university	HH Head	18 to less than 35	0	0	0	0	0	0	0	0	0	0	0	0	0	0	0	0	0	0	0	0	0	0	0	0	0
627	6273	1	urban	urban governorate	female	No Disablity	no	no	no	no	no	no	no	no	no	The child is not transeferred for suspected delay	Illeterate	1	Wife of HH head	Does not work does not look for work	37.2	High School and technical	HH Head	35 to less than 40	0	0	0	0	0	0	0	0	0	0	0	0	0	0	0	0	0	0	0	0	0	0	0	0	0
628	6283	1	urban	urban governorate	male	No Disablity	no	no	no	no	yes	no	no	no	no	The child is not transeferred for suspected delay	High School and technical	4	Wife of HH head	Does not work does not look for work	20.8	High School and technical	HH Head	18 to less than 35	0	0	0	0	0	0	0	0	0	0	0	0	0	0	0	0	0	0	0	0	0	0	0	0	0
628	6284	1	urban	urban governorate	female	No Disablity	no	no	no	no	no	no	no	no	no	The child is transferred for suspected delay	High School and technical	4	Wife of HH head	Does not work does not look for work	24.2	High School and technical	HH Head	18 to less than 35	0	0	0	yes	0	yes	0	0	0	0	0	0	0	yes	0	0	0	0	0	0	0	0	0	0	0
628	6285	1	urban	urban governorate	male	No Disablity	no	no	no	yes	no	no	no	no	no	The child is not transeferred for suspected delay	High School and technical	4	Wife of HH head	Does not work does not look for work	26.9	High School and technical	HH Head	18 to less than 35	0	0	0	0	0	0	0	0	0	0	0	0	0	0	0	0	0	0	0	0	0	0	0	0	0
628	6286	1	urban	urban governorate	female	No Disablity	no	no	no	yes	no	no	no	no	no	The child is transferred for suspected delay	High School and technical	4	Wife of HH head	Does not work does not look for work	26.9	High School and technical	HH Head	18 to less than 35	0	0	0	yes	0	0	0	0	yes	0	0	0	0	0	0	0	0	0	0	0	0	0	0	0	0
629	6294	1	urban	urban governorate	female	No Disablity	no	no	no	no	no	no	no	no	no	The child is transferred for suspected delay	Read and write	3	Wife of HH head	Does not work does not look for work	15.4	Prep	HH Head	15 to less than 18	0	0	0	yes	yes	yes	yes	0	yes	0	0	yes	0	0	0	0	0	0	0	0	0	0	0	0	0
629	6295	1	urban	urban governorate	female	No Disablity	no	no	no	no	yes	no	no	no	no	The child is not transeferred for suspected delay	Read and write	3	Wife of HH head	Does not work does not look for work	19.6	Prep	HH Head	18 to less than 35	0	0	0	0	0	0	0	0	0	0	0	0	0	0	0	0	0	0	0	0	0	0	0	0	0
629	6296	1	urban	urban governorate	female	No Disablity	no	no	yes	no	no	no	no	no	no	The child is not transeferred for suspected delay	Read and write	3	Wife of HH head	Does not work does not look for work	24.6	Prep	HH Head	18 to less than 35	0	0	0	0	0	0	0	0	0	0	0	0	0	0	0	0	0	0	0	0	0	0	0	0	0
630	6303	1	urban	urban governorate	female	No Disablity	no	no	no	no	no	no	no	no	no	The child is not transeferred for suspected delay	Read and write	3	Wife of HH head	Does not work does not look for work	20.8	High School and technical	HH Head	18 to less than 35	0	0	0	0	0	0	0	0	0	0	0	0	0	0	0	0	0	0	0	0	0	0	0	0	0
630	6304	1	urban	urban governorate	female	No Disablity	no	no	no	no	no	no	no	no	no	The child is not transeferred for suspected delay	Read and write	3	Wife of HH head	Does not work does not look for work	22.3	High School and technical	HH Head	18 to less than 35	0	0	0	0	0	0	0	0	0	0	0	0	0	0	0	0	0	0	0	0	0	0	0	0	0
630	6305	1	urban	urban governorate	male	No Disablity	no	no	no	no	no	no	no	no	no	The child is not transeferred for suspected delay	Read and write	3	Wife of HH head	Does not work does not look for work	24.5	High School and technical	HH Head	18 to less than 35	0	0	0	0	0	0	0	0	0	0	0	0	0	0	0	0	0	0	0	0	0	0	0	0	0
631	6313	1	urban	urban governorate	female	No Disablity	no	no	no	no	no	no	no	no	no	The child is not transeferred for suspected delay	Illeterate	2	Wife of HH head	Does not work does not look for work	19.1	Illeterate	HH Head	18 to less than 35	0	0	0	0	0	0	0	0	0	0	0	0	0	0	0	0	0	0	0	0	0	0	0	0	0
631	6314	1	urban	urban governorate	female	No Disablity	no	no	no	no	no	no	no	no	no	The child is not transeferred for suspected delay	Illeterate	2	Wife of HH head	Does not work does not look for work	20.8	Illeterate	HH Head	18 to less than 35	0	0	0	0	0	0	0	0	0	0	0	0	0	0	0	0	0	0	0	0	0	0	0	0	0
632	6323	1	urban	urban governorate	female	No Disablity	no	no	no	no	no	no	no	no	no	The child is not transeferred for suspected delay	Read and write	4	Wife of HH head	Does not work does not look for work	18.8	Read and write	HH Head	18 to less than 35	0	0	0	0	0	0	0	0	0	0	0	0	0	0	0	0	0	0	0	0	0	0	0	0	0
632	6324	1	urban	urban governorate	male	No Disablity	no	no	no	no	no	no	no	no	no	The child is not transeferred for suspected delay	Read and write	4	Wife of HH head	Does not work does not look for work	20.3	Read and write	HH Head	18 to less than 35	0	0	0	0	0	0	0	0	0	0	0	0	0	0	0	0	0	0	0	0	0	0	0	0	0
632	6325	1	urban	urban governorate	male	No Disablity	no	no	no	yes	no	no	no	no	no	The child is not transeferred for suspected delay	Read and write	4	Wife of HH head	Does not work does not look for work	24.3	Read and write	HH Head	18 to less than 35	0	0	0	0	0	0	0	0	0	0	0	0	0	0	0	0	0	0	0	0	0	0	0	0	0
632	6326	1	urban	urban governorate	female	No Disablity	no	no	no	no	no	no	no	no	no	The child is not transeferred for suspected delay	Read and write	4	Wife of HH head	Does not work does not look for work	27.4	Read and write	HH Head	18 to less than 35	0	0	0	0	0	0	0	0	0	0	0	0	0	0	0	0	0	0	0	0	0	0	0	0	0
633	6335	1	urban	urban governorate	male	No Disablity	no	no	no	no	yes	no	no	yes	no	The child is not transeferred for suspected delay	Illeterate	1	Wife of HH head	Does not work does not look for work	33.8	Read and write	HH Head	18 to less than 35	0	0	0	0	0	0	0	0	0	0	0	0	0	0	0	0	0	0	0	0	0	0	0	0	0
634	6347	1	urban	urban governorate	female	No Disablity	yes	no	no	yes	yes	no	no	yes	no	The child is transferred for suspected delay	Read and write	1	Wife of HH head	Does not work does not look for work	28.7	High School and technical	HH Head	18 to less than 35	0	0	0	yes	0	0	0	0	0	0	yes	yes	0	0	0	0	0	0	0	0	0	0	0	0	0
635	6353	1	urban	urban governorate	female	No Disablity	no	no	no	no	no	no	no	no	no	The child is not transeferred for suspected delay	Read and write	3	HH Head	work (paid-unpaid-his own-employer)	33.3	the child has no father in the HH	the child has no mother is not in the HH	18 to less than 35	0	0	0	0	0	0	0	0	0	0	0	0	0	0	0	0	0	0	0	0	0	0	0	0	0
635	6354	1	urban	urban governorate	male	No Disablity	no	no	no	no	no	no	no	no	no	The child is not transeferred for suspected delay	Read and write	3	HH Head	work (paid-unpaid-his own-employer)	34.2	the child has no father in the HH	the child has no mother is not in the HH	18 to less than 35	0	0	0	0	0	0	0	0	0	0	0	0	0	0	0	0	0	0	0	0	0	0	0	0	0
635	6355	1	urban	urban governorate	male	No Disablity	no	no	no	no	no	no	no	no	no	The child is not transeferred for suspected delay	Read and write	3	HH Head	work (paid-unpaid-his own-employer)	38.9	the child has no father in the HH	the child has no mother is not in the HH	35 to less than 40	0	0	0	0	0	0	0	0	0	0	0	0	0	0	0	0	0	0	0	0	0	0	0	0	0
636	6363	1	urban	urban governorate	female	No Disablity	no	no	no	no	no	no	no	no	no	The child is not transeferred for suspected delay	Read and write	3	Wife of HH head	Does not work does not look for work	14.4	Read and write	HH Head	less than 15	0	0	0	0	0	0	0	0	0	0	0	0	0	0	0	0	0	0	0	0	0	0	0	0	0
636	6364	1	urban	urban governorate	female	No Disablity	no	no	no	no	no	no	no	no	no	The child is not transeferred for suspected delay	Read and write	3	Wife of HH head	Does not work does not look for work	15	Read and write	HH Head	15 to less than 18	0	0	0	0	0	0	0	0	0	0	0	0	0	0	0	0	0	0	0	0	0	0	0	0	0
636	6365	1	urban	urban governorate	male	No Disablity	no	no	no	no	no	no	no	no	no	The child is not transeferred for suspected delay	Read and write	3	Wife of HH head	Does not work does not look for work	24.4	Read and write	HH Head	18 to less than 35	0	0	0	0	0	0	0	0	0	0	0	0	0	0	0	0	0	0	0	0	0	0	0	0	0
637	6374	1	urban	urban governorate	female	No Disablity	no	no	no	no	no	no	no	no	no	The child is not transeferred for suspected delay	Illeterate	1	Wife of HH head	Does not work does not look for work	26.8	Read and write	HH Head	18 to less than 35	0	0	0	0	0	0	0	0	0	0	0	0	0	0	0	0	0	0	0	0	0	0	0	0	0
638	6383	1	urban	urban governorate	female	No Disablity	no	no	no	no	no	no	no	no	no	The child is not transeferred for suspected delay	Illeterate	1	Wife of HH head	Does not work does not look for work	23	Primary	HH Head	18 to less than 35	0	0	0	0	0	0	0	0	0	0	0	0	0	0	0	0	0	0	0	0	0	0	0	0	0
639	6394	1	urban	urban governorate	male	No Disablity	no	no	no	no	no	no	no	no	no	The child is not transeferred for suspected delay	Prep	2	Wife of HH head	Does not work does not look for work	22.1	Read and write	HH Head	18 to less than 35	0	0	0	0	0	0	0	0	0	0	0	0	0	0	0	0	0	0	0	0	0	0	0	0	0
639	6395	1	urban	urban governorate	male	No Disablity	no	no	no	no	yes	no	no	yes	no	The child is not transeferred for suspected delay	Prep	2	Wife of HH head	Does not work does not look for work	28	Read and write	HH Head	18 to less than 35	0	0	0	0	0	0	0	0	0	0	0	0	0	0	0	0	0	0	0	0	0	0	0	0	0
640	6405	1	urban	urban governorate	male	No Disablity	no	no	no	no	no	no	no	no	no	The child is not transeferred for suspected delay	Illeterate	1	Wife of HH head	Does not work does not look for work	33.9	Read and write	HH Head	18 to less than 35	0	0	0	0	0	0	0	0	0	0	0	0	0	0	0	0	0	0	0	0	0	0	0	0	0
641	6413	1	urban	urban governorate	male	No Disablity	no	no	no	no	no	no	no	no	no	The child is not transeferred for suspected delay	Illeterate	4	Wife of HH head	Does not work does not look for work	17.3	Illeterate	HH Head	15 to less than 18	0	0	0	0	0	0	0	0	0	0	0	0	0	0	0	0	0	0	0	0	0	0	0	0	0
641	6414	1	urban	urban governorate	female	No Disablity	no	no	no	no	no	no	no	no	no	The child is not transeferred for suspected delay	Illeterate	4	Wife of HH head	Does not work does not look for work	21.8	Illeterate	HH Head	18 to less than 35	0	0	0	0	0	0	0	0	0	0	0	0	0	0	0	0	0	0	0	0	0	0	0	0	0
641	6415	1	urban	urban governorate	male	No Disablity	no	no	no	no	no	no	no	no	no	The child is not transeferred for suspected delay	Illeterate	4	Wife of HH head	Does not work does not look for work	22.6	Illeterate	HH Head	18 to less than 35	0	0	0	0	0	0	0	0	0	0	0	0	0	0	0	0	0	0	0	0	0	0	0	0	0
641	6416	1	urban	urban governorate	female	No Disablity	no	no	no	no	no	no	no	no	no	The child is not transeferred for suspected delay	Illeterate	4	Wife of HH head	Does not work does not look for work	24.4	Illeterate	HH Head	18 to less than 35	0	0	0	0	0	0	0	0	0	0	0	0	0	0	0	0	0	0	0	0	0	0	0	0	0
642	6425	1	urban	urban governorate	female	No Disablity	no	no	no	no	no	no	no	no	no	The child is not transeferred for suspected delay	High School and technical	3	Wife of HH head	Does not work does not look for work	24.6	High School and technical	HH Head	18 to less than 35	0	0	0	0	0	0	0	0	0	0	0	0	0	0	0	0	0	0	0	0	0	0	0	0	0
642	6426	1	urban	urban governorate	female	No Disablity	no	no	no	no	no	no	no	no	no	The child is not transeferred for suspected delay	High School and technical	3	Wife of HH head	Does not work does not look for work	27.1	High School and technical	HH Head	18 to less than 35	0	0	0	0	0	0	0	0	0	0	0	0	0	0	0	0	0	0	0	0	0	0	0	0	0
642	6427	1	urban	urban governorate	male	No Disablity	no	no	no	no	no	no	no	no	no	The child is not transeferred for suspected delay	High School and technical	3	Wife of HH head	Does not work does not look for work	30.4	High School and technical	HH Head	18 to less than 35	0	0	0	0	0	0	0	0	0	0	0	0	0	0	0	0	0	0	0	0	0	0	0	0	0
643	6434	1	urban	urban governorate	female	No Disablity	no	no	no	no	no	no	no	no	no	The child is not transeferred for suspected delay	university	2	Wife of HH head	Does not work does not look for work	31.4	university	HH Head	18 to less than 35	0	0	0	0	0	0	0	0	0	0	0	0	0	0	0	0	0	0	0	0	0	0	0	0	0
643	6435	1	urban	urban governorate	female	No Disablity	no	no	no	no	no	no	no	no	no	The child is not transeferred for suspected delay	university	2	Wife of HH head	Does not work does not look for work	33	university	HH Head	18 to less than 35	0	0	0	0	0	0	0	0	0	0	0	0	0	0	0	0	0	0	0	0	0	0	0	0	0
644	6443	1	urban	urban governorate	male	No Disablity	yes	no	no	no	no	no	no	no	no	The child is not transeferred for suspected delay	university	1	Wife of HH head	Does not work does not look for work	26	university	HH Head	18 to less than 35	0	0	0	0	0	0	0	0	0	0	0	0	0	0	0	0	0	0	0	0	0	0	0	0	0
645	6455	1	urban	urban governorate	male	No Disablity	no	no	yes	no	yes	no	no	yes	no	The child is transferred for suspected delay	university	1	Wife of HH head	Does not work does not look for work	31.3	Primary	HH Head	18 to less than 35	0	0	0	0	0	0	0	0	0	0	0	0	0	0	0	0	0	0	0	0	0	0	0	0	0
646	6463	1	urban	urban governorate	male	No Disablity	no	no	no	no	no	no	no	no	no	The child is transferred for suspected delay	university	4	Wife of HH head	Does not work does not look for work	23.5	university	HH Head	18 to less than 35	0	0	0	0	0	0	0	0	0	0	0	0	0	0	0	0	0	0	0	0	0	0	0	0	0
646	6464	1	urban	urban governorate	male	No Disablity	no	no	no	no	no	no	no	no	no	The child is not transeferred for suspected delay	university	4	Wife of HH head	Does not work does not look for work	26.3	university	HH Head	18 to less than 35	0	0	0	0	0	0	0	0	0	0	0	0	0	0	0	0	0	0	0	0	0	0	0	0	0
646	6465	1	urban	urban governorate	female	No Disablity	no	no	no	no	no	no	no	no	no	The child is not transeferred for suspected delay	university	4	Wife of HH head	Does not work does not look for work	31	university	HH Head	18 to less than 35	0	0	0	0	0	0	0	0	0	0	0	0	0	0	0	0	0	0	0	0	0	0	0	0	0
646	6466	1	urban	urban governorate	female	No Disablity	no	no	no	yes	yes	no	no	yes	no	The child is not transeferred for suspected delay	university	4	Wife of HH head	Does not work does not look for work	33.3	university	HH Head	18 to less than 35	0	0	0	0	0	0	0	0	0	0	0	0	0	0	0	0	0	0	0	0	0	0	0	0	0
647	6473	1	urban	urban governorate	male	No Disablity	no	no	no	no	no	no	no	no	no	The child is not transeferred for suspected delay	Prep	3	Wife of HH head	Does not work does not look for work	21.5	Primary	HH Head	18 to less than 35	0	0	0	0	0	0	0	0	0	0	0	0	0	0	0	0	0	0	0	0	0	0	0	0	0
647	6474	1	urban	urban governorate	male	No Disablity	no	no	no	no	no	no	no	no	no	The child is not transeferred for suspected delay	Prep	3	Wife of HH head	Does not work does not look for work	23.7	Primary	HH Head	18 to less than 35	0	0	0	0	0	0	0	0	0	0	0	0	0	0	0	0	0	0	0	0	0	0	0	0	0
647	6475	1	urban	urban governorate	male	No Disablity	no	no	no	no	no	no	no	no	no	The child is not transeferred for suspected delay	Prep	3	Wife of HH head	Does not work does not look for work	27.6	Primary	HH Head	18 to less than 35	0	0	0	0	0	0	0	0	0	0	0	0	0	0	0	0	0	0	0	0	0	0	0	0	0
648	6485	1	urban	urban governorate	male	No Disablity	no	no	no	no	no	no	no	no	no	The child is not transeferred for suspected delay	High School and technical	1	Wife of HH head	Does not work does not look for work	29	university	HH Head	18 to less than 35	0	0	0	0	0	0	0	0	0	0	0	0	0	0	0	0	0	0	0	0	0	0	0	0	0
649	6493	1	urban	urban governorate	male	No Disablity	no	yes	no	no	no	no	no	no	no	The child is not transeferred for suspected delay	university	1	Wife of HH head	Does not work does not look for work	24.8	university	HH Head	18 to less than 35	0	0	0	0	0	0	0	0	0	0	0	0	0	0	0	0	0	0	0	0	0	0	0	0	0
650	6503	1	urban	urban governorate	male	No Disablity	no	yes	no	no	no	no	no	no	no	The child is not transeferred for suspected delay	Above intermediate	4	Wife of HH head	Does not work does not look for work	27.4	Above intermediate	HH Head	18 to less than 35	0	0	0	0	0	0	0	0	0	0	0	0	0	0	0	0	0	0	0	0	0	0	0	0	0
650	6504	1	urban	urban governorate	female	No Disablity	no	yes	no	no	no	no	no	no	no	The child is not transeferred for suspected delay	Above intermediate	4	Wife of HH head	Does not work does not look for work	29.4	Above intermediate	HH Head	18 to less than 35	0	0	0	0	0	0	0	0	0	0	0	0	0	0	0	0	0	0	0	0	0	0	0	0	0
650	6505	1	urban	urban governorate	male	No Disablity	no	yes	no	no	no	no	no	no	no	The child is not transeferred for suspected delay	Above intermediate	4	Wife of HH head	Does not work does not look for work	31.1	Above intermediate	HH Head	18 to less than 35	0	0	0	0	0	0	0	0	0	0	0	0	0	0	0	0	0	0	0	0	0	0	0	0	0
650	6506	1	urban	urban governorate	female	No Disablity	no	yes	no	no	no	no	no	no	no	The child is not transeferred for suspected delay	Above intermediate	4	Wife of HH head	Does not work does not look for work	32.1	Above intermediate	HH Head	18 to less than 35	0	0	0	0	0	0	0	0	0	0	0	0	0	0	0	0	0	0	0	0	0	0	0	0	0
651	6513	1	urban	urban governorate	male	No Disablity	no	no	no	no	no	no	no	no	no	The child is not transeferred for suspected delay	Prep	1	Wife of HH head	Does not work does not look for work	40.5	High School and technical	HH Head	40 +	0	0	0	0	0	0	0	0	0	0	0	0	0	0	0	0	0	0	0	0	0	0	0	0	0
652	6523	1	urban	urban governorate	female	No Disablity	no	yes	no	no	no	no	no	no	no	The child is not transeferred for suspected delay	High School and technical	2	Wife of HH head	Does not work does not look for work	26.6	university	HH Head	18 to less than 35	0	0	0	0	0	0	0	0	0	0	0	0	0	0	0	0	0	0	0	0	0	0	0	0	0
652	6524	1	urban	urban governorate	male	No Disablity	no	yes	no	no	no	no	no	no	no	The child is not transeferred for suspected delay	High School and technical	2	Wife of HH head	Does not work does not look for work	27.8	university	HH Head	18 to less than 35	0	0	0	0	0	0	0	0	0	0	0	0	0	0	0	0	0	0	0	0	0	0	0	0	0
653	6535	1	urban	urban governorate	female	Disable	no	no	no	no	no	no	no	no	no	The child is not transeferred for suspected delay	High School and technical	1	Wife of HH head	Does not work does not look for work	35.6	High School and technical	HH Head	35 to less than 40	0	0	0	0	0	0	0	0	0	0	0	0	0	0	0	0	0	0	0	0	0	0	0	0	0
654	6543	1	urban	urban governorate	male	No Disablity	no	no	no	no	no	no	no	no	no	The child is not transeferred for suspected delay	High School and technical	2	Wife of HH head	Does not work does not look for work	23.8	Above intermediate	HH Head	18 to less than 35	0	0	0	0	0	0	0	0	0	0	0	0	0	0	0	0	0	0	0	0	0	0	0	0	0
654	6544	1	urban	urban governorate	male	No Disablity	no	no	no	no	no	no	no	no	no	The child is not transeferred for suspected delay	High School and technical	2	Wife of HH head	Does not work does not look for work	24.8	Above intermediate	HH Head	18 to less than 35	0	0	0	0	0	0	0	0	0	0	0	0	0	0	0	0	0	0	0	0	0	0	0	0	0
655	6553	1	urban	urban governorate	female	No Disablity	no	yes	no	no	yes	no	no	no	no	The child is not transeferred for suspected delay	university	2	Wife of HH head	Does not work does not look for work	30.1	Above intermediate	HH Head	18 to less than 35	0	0	0	0	0	0	0	0	0	0	0	0	0	0	0	0	0	0	0	0	0	0	0	0	0
655	6554	1	urban	urban governorate	male	No Disablity	no	yes	no	no	yes	no	no	no	no	The child is not transeferred for suspected delay	university	2	Wife of HH head	Does not work does not look for work	32.2	Above intermediate	HH Head	18 to less than 35	0	0	0	0	0	0	0	0	0	0	0	0	0	0	0	0	0	0	0	0	0	0	0	0	0
656	6565	1	urban	urban governorate	male	No Disablity	no	yes	no	no	no	no	no	no	no	The child is not transeferred for suspected delay	Read and write	1	Wife of HH head	Does not work does not look for work	41.9	Primary	HH Head	40 +	0	0	0	0	0	0	0	0	0	0	0	0	0	0	0	0	0	0	0	0	0	0	0	0	0
657	6576	1	urban	urban governorate	male	No Disablity	no	no	no	no	no	no	no	no	no	The child is not transeferred for suspected delay	the child has no moyther in the house	1	his/her mother is not in the HH	The child has no mother in the HH	the child has no mother in the HH	Primary	HH Head	99	0	0	0	0	0	0	0	0	0	0	0	0	0	0	0	0	0	0	0	0	0	0	0	0	0
658	6583	1	urban	urban governorate	female	No Disablity	no	yes	no	no	no	no	no	no	no	The child is not transeferred for suspected delay	university	3	Wife of HH head	Does not work does not look for work	25.9	university	HH Head	18 to less than 35	0	0	0	0	0	0	0	0	0	0	0	0	0	0	0	0	0	0	0	0	0	0	0	0	0
658	6584	1	urban	urban governorate	female	No Disablity	no	yes	no	no	no	no	no	no	no	The child is not transeferred for suspected delay	university	3	Wife of HH head	Does not work does not look for work	28	university	HH Head	18 to less than 35	0	0	0	0	0	0	0	0	0	0	0	0	0	0	0	0	0	0	0	0	0	0	0	0	0
658	6585	1	urban	urban governorate	male	No Disablity	no	yes	no	no	no	no	no	no	no	The child is not transeferred for suspected delay	university	3	Wife of HH head	Does not work does not look for work	30.1	university	HH Head	18 to less than 35	0	0	0	0	0	0	0	0	0	0	0	0	0	0	0	0	0	0	0	0	0	0	0	0	0
659	6594	1	urban	urban governorate	male	No Disablity	no	yes	no	no	no	no	no	no	no	The child is not transeferred for suspected delay	High School and technical	1	Wife of HH head	Does not work does not look for work	29	university	HH Head	18 to less than 35	0	0	0	0	0	0	0	0	0	0	0	0	0	0	0	0	0	0	0	0	0	0	0	0	0
660	6605	1	urban	urban governorate	male	No Disablity	no	yes	no	no	yes	no	no	no	no	The child is not transeferred for suspected delay	High School and technical	2	Wife of HH head	Does not work does not look for work	29.4	Prep	HH Head	18 to less than 35	0	0	0	0	0	0	0	0	0	0	0	0	0	0	0	0	0	0	0	0	0	0	0	0	0
660	6606	1	urban	urban governorate	female	No Disablity	no	yes	no	no	yes	no	no	no	no	The child is not transeferred for suspected delay	High School and technical	2	Wife of HH head	Does not work does not look for work	34.3	Prep	HH Head	18 to less than 35	0	0	0	0	0	0	0	0	0	0	0	0	0	0	0	0	0	0	0	0	0	0	0	0	0
661	6616	1	urban	urban governorate	female	No Disablity	no	yes	no	no	no	no	no	no	no	The child is not transeferred for suspected delay	Read and write	1	Wife of HH head	Does not work does not look for work	30.1	Read and write	HH Head	18 to less than 35	0	0	0	0	0	0	0	0	0	0	0	0	0	0	0	0	0	0	0	0	0	0	0	0	0
662	6625	1	urban	urban governorate	female	No Disablity	no	no	no	no	no	no	no	no	no	The child is not transeferred for suspected delay	High School and technical	1	Wife of HH head	Does not work does not look for work	34.7	Illeterate	HH Head	18 to less than 35	0	0	0	0	0	0	0	0	0	0	0	0	0	0	0	0	0	0	0	0	0	0	0	0	0
663	6632	1	urban	urban governorate	female	No Disablity	no	no	no	no	no	no	no	no	no	The child is not transeferred for suspected delay	Illeterate	3	HH Head	work (paid-unpaid-his own-employer)	21.4	the child has no father in the HH	the child has no mother is not in the HH	18 to less than 35	0	0	0	0	0	0	0	0	0	0	0	0	0	0	0	0	0	0	0	0	0	0	0	0	0
663	6633	1	urban	urban governorate	female	No Disablity	no	no	no	no	no	no	no	no	no	The child is not transeferred for suspected delay	Illeterate	3	HH Head	work (paid-unpaid-his own-employer)	21.8	the child has no father in the HH	the child has no mother is not in the HH	18 to less than 35	0	0	0	0	0	0	0	0	0	0	0	0	0	0	0	0	0	0	0	0	0	0	0	0	0
663	6634	1	urban	urban governorate	male	No Disablity	no	no	no	yes	no	no	no	no	no	The child is not transeferred for suspected delay	Illeterate	3	HH Head	work (paid-unpaid-his own-employer)	25.7	the child has no father in the HH	the child has no mother is not in the HH	18 to less than 35	0	0	0	0	0	0	0	0	0	0	0	0	0	0	0	0	0	0	0	0	0	0	0	0	0
664	6644	1	urban	urban governorate	male	No Disablity	no	yes	no	no	no	no	no	no	no	The child is not transeferred for suspected delay	Read and write	2	Wife of HH head	Does not work does not look for work	19.7	Read and write	HH Head	18 to less than 35	0	0	0	0	0	0	0	0	0	0	0	0	0	0	0	0	0	0	0	0	0	0	0	0	0
664	6645	1	urban	urban governorate	male	No Disablity	no	yes	no	no	no	no	no	no	no	The child is not transeferred for suspected delay	Read and write	2	Wife of HH head	Does not work does not look for work	24.8	Read and write	HH Head	18 to less than 35	0	0	0	0	0	0	0	0	0	0	0	0	0	0	0	0	0	0	0	0	0	0	0	0	0
665	6653	1	urban	urban governorate	male	No Disablity	no	yes	no	no	no	no	no	no	yes	The child is not transeferred for suspected delay	High School and technical	1	Wife of HH head	Does not work does not look for work	21.3	Illeterate	HH Head	18 to less than 35	0	0	0	0	0	0	0	0	0	0	0	0	0	0	0	0	0	0	0	0	0	0	0	0	0
666	6663	1	urban	urban governorate	male	No Disablity	no	yes	no	no	no	no	no	no	no	The child is not transeferred for suspected delay	university	2	Wife of HH head	Does not work does not look for work	23.3	university	HH Head	18 to less than 35	0	0	0	0	0	0	0	0	0	0	0	0	0	0	0	0	0	0	0	0	0	0	0	0	0
666	6664	1	urban	urban governorate	female	No Disablity	no	yes	no	no	no	no	no	no	no	The child is not transeferred for suspected delay	university	2	Wife of HH head	Does not work does not look for work	26.2	university	HH Head	18 to less than 35	0	0	0	0	0	0	0	0	0	0	0	0	0	0	0	0	0	0	0	0	0	0	0	0	0
667	6673	1	urban	urban governorate	female	No Disablity	no	yes	no	no	yes	no	no	yes	no	The child is transferred for suspected delay	Illeterate	1	Wife of HH head	Does not work does not look for work	25.9	High School and technical	HH Head	18 to less than 35	0	yes	yes	yes	yes	0	0	0	0	0	0	0	yes	yes	yes	yes	yes	yes	yes	yes	yes	yes	yes	yes	0
668	6685	1	urban	urban governorate	male	No Disablity	no	no	no	no	no	no	no	no	no	The child is not transeferred for suspected delay	High School and technical	1	Wife of HH head	Does not work does not look for work	33.2	Primary	HH Head	18 to less than 35	0	0	0	0	0	0	0	0	0	0	0	0	0	0	0	0	0	0	0	0	0	0	0	0	0
669	6694	1	urban	urban governorate	male	No Disablity	no	yes	no	no	no	no	no	no	no	The child is not transeferred for suspected delay	Prep	1	HH Head	Does not work does not look for work	27.8	the child has no father in the HH	the child has no mother is not in the HH	18 to less than 35	0	0	0	0	0	0	0	0	0	0	0	0	0	0	0	0	0	0	0	0	0	0	0	0	0
670	6705	1	urban	urban governorate	female	No Disablity	no	no	no	no	no	no	no	no	no	The child is not transeferred for suspected delay	High School and technical	1	Wife of HH head	Does not work does not look for work	24.8	Read and write	HH Head	18 to less than 35	0	0	0	0	0	0	0	0	0	0	0	0	0	0	0	0	0	0	0	0	0	0	0	0	0
671	6714	1	urban	urban governorate	male	No Disablity	no	yes	no	no	yes	no	no	no	no	The child is not transeferred for suspected delay	High School and technical	1	Wife of HH head	Does not work does not look for work	30.7	High School and technical	HH Head	18 to less than 35	0	0	0	0	0	0	0	0	0	0	0	0	0	0	0	0	0	0	0	0	0	0	0	0	0
672	6723	1	urban	urban governorate	female	No Disablity	no	yes	no	no	yes	no	no	yes	no	The child is not transeferred for suspected delay	university	2	Wife of HH head	Does not work does not look for work	23.3	university	HH Head	18 to less than 35	0	0	0	0	0	0	0	0	0	0	0	0	0	0	0	0	0	0	0	0	0	0	0	0	0
672	6724	1	urban	urban governorate	female	No Disablity	no	yes	no	no	no	no	no	no	no	The child is not transeferred for suspected delay	university	2	Wife of HH head	Does not work does not look for work	23.7	university	HH Head	18 to less than 35	0	0	0	0	0	0	0	0	0	0	0	0	0	0	0	0	0	0	0	0	0	0	0	0	0
673	6734	1	urban	urban governorate	female	No Disablity	no	no	no	no	no	no	no	no	no	The child is not transeferred for suspected delay	Above intermediate	2	Wife of HH head	Does not work does not look for work	18.3	High School and technical	HH Head	18 to less than 35	0	0	0	0	0	0	0	0	0	0	0	0	0	0	0	0	0	0	0	0	0	0	0	0	0
673	6735	1	urban	urban governorate	female	No Disablity	no	no	no	no	no	no	no	no	no	The child is not transeferred for suspected delay	Above intermediate	2	Wife of HH head	Does not work does not look for work	22.6	High School and technical	HH Head	18 to less than 35	0	0	0	0	0	0	0	0	0	0	0	0	0	0	0	0	0	0	0	0	0	0	0	0	0
674	6743	1	urban	urban governorate	female	No Disablity	no	no	no	no	no	no	no	no	no	The child is not transeferred for suspected delay	High School and technical	2	Wife of HH head	Does not work does not look for work	19.9	High School and technical	HH Head	18 to less than 35	0	0	0	0	0	0	0	0	0	0	0	0	0	0	0	0	0	0	0	0	0	0	0	0	0
674	6744	1	urban	urban governorate	male	No Disablity	no	no	no	no	no	no	no	no	no	The child is not transeferred for suspected delay	High School and technical	2	Wife of HH head	Does not work does not look for work	22.4	High School and technical	HH Head	18 to less than 35	0	0	0	0	0	0	0	0	0	0	0	0	0	0	0	0	0	0	0	0	0	0	0	0	0
675	6753	1	urban	urban governorate	male	No Disablity	no	yes	no	no	no	no	no	no	no	The child is not transeferred for suspected delay	High School and technical	2	Wife of HH head	Does not work does not look for work	18.6	university	HH Head	18 to less than 35	0	0	0	0	0	0	0	0	0	0	0	0	0	0	0	0	0	0	0	0	0	0	0	0	0
675	6754	1	urban	urban governorate	male	No Disablity	no	yes	no	no	no	no	no	no	no	The child is not transeferred for suspected delay	High School and technical	2	Wife of HH head	Does not work does not look for work	20.8	university	HH Head	18 to less than 35	0	0	0	0	0	0	0	0	0	0	0	0	0	0	0	0	0	0	0	0	0	0	0	0	0
676	6763	1	urban	urban governorate	male	No Disablity	no	yes	no	no	yes	no	no	yes	no	The child is transferred for suspected delay	High School and technical	2	Wife of HH head	Does not work does not look for work	23.5	Read and write	HH Head	18 to less than 35	0	0	0	0	0	0	0	0	0	0	0	0	yes	0	0	0	0	0	0	0	0	0	0	0	0
676	6764	1	urban	urban governorate	female	No Disablity	no	yes	no	no	no	no	no	no	no	The child is not transeferred for suspected delay	High School and technical	2	Wife of HH head	Does not work does not look for work	25.7	Read and write	HH Head	18 to less than 35	0	0	0	0	0	0	0	0	0	0	0	0	0	0	0	0	0	0	0	0	0	0	0	0	0
677	6773	1	urban	urban governorate	male	No Disablity	no	yes	no	no	no	no	no	no	no	The child is not transeferred for suspected delay	university	2	Wife of HH head	Does not work does not look for work	23.1	university	HH Head	18 to less than 35	0	0	0	0	0	0	0	0	0	0	0	0	0	0	0	0	0	0	0	0	0	0	0	0	0
677	6774	1	urban	urban governorate	male	No Disablity	no	yes	no	no	no	no	no	no	no	The child is not transeferred for suspected delay	university	2	Wife of HH head	Does not work does not look for work	24.8	university	HH Head	18 to less than 35	0	0	0	0	0	0	0	0	0	0	0	0	0	0	0	0	0	0	0	0	0	0	0	0	0
678	6784	1	urban	urban governorate	female	No Disablity	no	yes	no	no	no	no	no	no	no	The child is not transeferred for suspected delay	Prep	3	Wife of HH head	Does not work does not look for work	20.3	Prep	HH Head	18 to less than 35	0	0	0	0	0	0	0	0	0	0	0	0	0	0	0	0	0	0	0	0	0	0	0	0	0
678	6785	1	urban	urban governorate	female	No Disablity	no	yes	no	no	no	no	no	no	no	The child is not transeferred for suspected delay	Prep	3	Wife of HH head	Does not work does not look for work	21.8	Prep	HH Head	18 to less than 35	0	0	0	0	0	0	0	0	0	0	0	0	0	0	0	0	0	0	0	0	0	0	0	0	0
678	6786	1	urban	urban governorate	female	No Disablity	no	yes	no	no	no	no	no	no	no	The child is not transeferred for suspected delay	Prep	3	Wife of HH head	Does not work does not look for work	26.3	Prep	HH Head	18 to less than 35	0	0	0	0	0	0	0	0	0	0	0	0	0	0	0	0	0	0	0	0	0	0	0	0	0
679	6793	1	urban	urban governorate	female	No Disablity	no	no	no	no	no	no	no	no	no	The child is not transeferred for suspected delay	High School and technical	4	Wife of HH head	Does not work does not look for work	23	High School and technical	HH Head	18 to less than 35	0	0	0	0	0	0	0	0	0	0	0	0	0	0	0	0	0	0	0	0	0	0	0	0	0
679	6794	1	urban	urban governorate	male	No Disablity	no	yes	no	no	no	no	no	no	no	The child is not transeferred for suspected delay	High School and technical	4	Wife of HH head	Does not work does not look for work	24.1	High School and technical	HH Head	18 to less than 35	0	0	0	0	0	0	0	0	0	0	0	0	0	0	0	0	0	0	0	0	0	0	0	0	0
679	6795	1	urban	urban governorate	female	No Disablity	no	yes	no	no	no	no	no	no	no	The child is not transeferred for suspected delay	High School and technical	4	Wife of HH head	Does not work does not look for work	27.2	High School and technical	HH Head	18 to less than 35	0	0	0	0	0	0	0	0	0	0	0	0	0	0	0	0	0	0	0	0	0	0	0	0	0
679	6796	1	urban	urban governorate	female	No Disablity	no	yes	no	no	no	no	no	no	no	The child is not transeferred for suspected delay	High School and technical	4	Wife of HH head	Does not work does not look for work	31	High School and technical	HH Head	18 to less than 35	0	0	0	0	0	0	0	0	0	0	0	0	0	0	0	0	0	0	0	0	0	0	0	0	0
680	6803	1	urban	urban governorate	female	No Disablity	no	yes	no	no	yes	no	no	yes	no	The child is not transeferred for suspected delay	High School and technical	2	Wife of HH head	Does not work does not look for work	23.1	High School and technical	HH Head	18 to less than 35	0	0	0	0	0	0	0	0	0	0	0	0	0	0	0	0	0	0	0	0	0	0	0	0	0
680	6804	1	urban	urban governorate	female	No Disablity	no	yes	no	no	no	no	no	no	no	The child is not transeferred for suspected delay	High School and technical	2	Wife of HH head	Does not work does not look for work	25.8	High School and technical	HH Head	18 to less than 35	0	0	0	0	0	0	0	0	0	0	0	0	0	0	0	0	0	0	0	0	0	0	0	0	0
681	6813	1	urban	urban governorate	female	No Disablity	no	no	no	no	yes	no	no	no	no	The child is not transeferred for suspected delay	High School and technical	3	Wife of HH head	Does not work does not look for work	19.5	High School and technical	HH Head	18 to less than 35	0	0	0	0	0	0	0	0	0	0	0	0	0	0	0	0	0	0	0	0	0	0	0	0	0
681	6814	1	urban	urban governorate	female	No Disablity	no	no	no	no	no	no	no	no	no	The child is not transeferred for suspected delay	High School and technical	3	Wife of HH head	Does not work does not look for work	21.3	High School and technical	HH Head	18 to less than 35	0	0	0	0	0	0	0	0	0	0	0	0	0	0	0	0	0	0	0	0	0	0	0	0	0
681	6815	1	urban	urban governorate	female	No Disablity	no	yes	no	yes	no	no	no	no	no	The child is not transeferred for suspected delay	High School and technical	3	Wife of HH head	Does not work does not look for work	25.2	High School and technical	HH Head	18 to less than 35	0	0	0	0	0	0	0	0	0	0	0	0	0	0	0	0	0	0	0	0	0	0	0	0	0
682	6823	1	urban	urban governorate	female	No Disablity	no	yes	no	no	no	no	no	no	no	The child is not transeferred for suspected delay	High School and technical	1	Wife of HH head	Does not work does not look for work	23	High School and technical	HH Head	18 to less than 35	0	0	0	0	0	0	0	0	0	0	0	0	0	0	0	0	0	0	0	0	0	0	0	0	0
683	6833	1	urban	urban governorate	male	No Disablity	no	no	no	no	no	no	no	no	no	The child is not transeferred for suspected delay	Read and write	1	Wife of HH head	Does not work does not look for work	23.9	High School and technical	HH Head	18 to less than 35	0	0	0	0	0	0	0	0	0	0	0	0	0	0	0	0	0	0	0	0	0	0	0	0	0
684	6844	1	urban	urban governorate	female	No Disablity	no	yes	no	no	no	no	no	no	no	The child is not transeferred for suspected delay	Illeterate	1	Wife of HH head	work (paid-unpaid-his own-employer)	40.3	Read and write	HH Head	40 +	0	0	0	0	0	0	0	0	0	0	0	0	0	0	0	0	0	0	0	0	0	0	0	0	0
685	6853	1	urban	urban governorate	female	No Disablity	no	no	no	no	no	no	no	no	no	The child is not transeferred for suspected delay	Illeterate	1	Wife of HH head	Does not work does not look for work	19.9	Illeterate	HH Head	18 to less than 35	0	0	0	0	0	0	0	0	0	0	0	0	0	0	0	0	0	0	0	0	0	0	0	0	0
686	6863	1	urban	urban governorate	female	No Disablity	no	yes	no	no	no	no	no	no	no	The child is not transeferred for suspected delay	Above intermediate	1	Wife of HH head	Does not work does not look for work	28	High School and technical	HH Head	18 to less than 35	0	0	0	0	0	0	0	0	0	0	0	0	0	0	0	0	0	0	0	0	0	0	0	0	0
687	6874	1	urban	urban governorate	male	No Disablity	no	yes	no	no	yes	no	no	no	no	The child is not transeferred for suspected delay	the child has no moyther in the house	1	his/her mother is not in the HH	The child has no mother in the HH	the child has no mother in the HH	the child has no father in the HH	the child has no mother is not in the HH	99	0	0	0	0	0	0	0	0	0	0	0	0	0	0	0	0	0	0	0	0	0	0	0	0	0
688	6883	1	urban	urban governorate	male	No Disablity	no	yes	no	yes	no	no	no	no	no	The child is not transeferred for suspected delay	university	2	Wife of HH head	Does not work does not look for work	22.8	university	HH Head	18 to less than 35	0	0	0	0	0	0	0	0	0	0	0	0	0	0	0	0	0	0	0	0	0	0	0	0	0
688	6884	1	urban	urban governorate	male	No Disablity	no	yes	no	yes	no	no	no	yes	no	The child is not transeferred for suspected delay	university	2	Wife of HH head	Does not work does not look for work	24.9	university	HH Head	18 to less than 35	0	0	0	0	0	0	0	0	0	0	0	0	0	0	0	0	0	0	0	0	0	0	0	0	0
689	6893	1	urban	urban governorate	male	No Disablity	no	yes	no	no	no	no	no	no	no	The child is not transeferred for suspected delay	university	2	Wife of HH head	Does not work does not look for work	24.5	High School and technical	HH Head	18 to less than 35	0	0	0	0	0	0	0	0	0	0	0	0	0	0	0	0	0	0	0	0	0	0	0	0	0
689	6894	1	urban	urban governorate	male	No Disablity	no	no	no	no	no	no	no	no	no	The child is not transeferred for suspected delay	university	2	Wife of HH head	Does not work does not look for work	26.5	High School and technical	HH Head	18 to less than 35	0	0	0	0	0	0	0	0	0	0	0	0	0	0	0	0	0	0	0	0	0	0	0	0	0
690	6903	1	urban	urban governorate	male	No Disablity	no	yes	no	no	no	no	no	no	no	The child is not transeferred for suspected delay	university	2	Wife of HH head	Does not work does not look for work	22.7	High School and technical	HH Head	18 to less than 35	0	0	0	0	0	0	0	0	0	0	0	0	0	0	0	0	0	0	0	0	0	0	0	0	0
690	6904	1	urban	urban governorate	male	No Disablity	no	yes	no	no	no	no	no	no	no	The child is not transeferred for suspected delay	university	2	Wife of HH head	Does not work does not look for work	24.8	High School and technical	HH Head	18 to less than 35	0	0	0	0	0	0	0	0	0	0	0	0	0	0	0	0	0	0	0	0	0	0	0	0	0
691	6913	1	urban	urban governorate	female	No Disablity	no	yes	no	no	no	no	no	no	no	The child is not transeferred for suspected delay	High School and technical	1	HH Head	work (paid-unpaid-his own-employer)	19.7	the child has no father in the HH	the child has no mother is not in the HH	18 to less than 35	0	0	0	0	0	0	0	0	0	0	0	0	0	0	0	0	0	0	0	0	0	0	0	0	0
692	6923	1	urban	urban governorate	female	No Disablity	no	yes	no	no	no	no	no	no	no	The child is not transeferred for suspected delay	Read and write	3	Wife of HH head	Does not work does not look for work	18.9	Illeterate	HH Head	18 to less than 35	0	0	0	0	0	0	0	0	0	0	0	0	0	0	0	0	0	0	0	0	0	0	0	0	0
692	6924	1	urban	urban governorate	female	No Disablity	no	yes	no	no	no	no	no	no	no	The child is not transeferred for suspected delay	Read and write	3	Wife of HH head	Does not work does not look for work	19.8	Illeterate	HH Head	18 to less than 35	0	0	0	0	0	0	0	0	0	0	0	0	0	0	0	0	0	0	0	0	0	0	0	0	0
692	6925	1	urban	urban governorate	female	No Disablity	no	yes	no	no	no	no	no	yes	no	The child is not transeferred for suspected delay	the child has no moyther in the house	3	his/her mother is not in the HH	The child has no mother in the HH	the child has no mother in the HH	Illeterate	HH Head	99	0	0	0	0	0	0	0	0	0	0	0	0	0	0	0	0	0	0	0	0	0	0	0	0	0
693	6935	1	urban	urban governorate	male	No Disablity	no	no	no	no	yes	no	no	no	no	The child is not transeferred for suspected delay	High School and technical	2	Wife of HH head	Does not work does not look for work	31.5	Prep	HH Head	18 to less than 35	0	0	0	0	0	0	0	0	0	0	0	0	0	0	0	0	0	0	0	0	0	0	0	0	0
693	6936	1	urban	urban governorate	female	No Disablity	no	yes	no	no	no	no	no	no	no	The child is not transeferred for suspected delay	High School and technical	2	Wife of HH head	Does not work does not look for work	40.8	Prep	HH Head	40 +	0	0	0	0	0	0	0	0	0	0	0	0	0	0	0	0	0	0	0	0	0	0	0	0	0
694	6945	1	urban	urban governorate	female	No Disablity	no	no	no	no	no	no	no	no	no	The child is not transeferred for suspected delay	High School and technical	2	Wife of HH head	work (paid-unpaid-his own-employer)	30.3	High School and technical	HH Head	18 to less than 35	0	0	0	0	0	0	0	0	0	0	0	0	0	0	0	0	0	0	0	0	0	0	0	0	0
694	6946	1	urban	urban governorate	male	No Disablity	no	no	no	no	no	no	no	no	no	The child is not transeferred for suspected delay	High School and technical	2	Wife of HH head	work (paid-unpaid-his own-employer)	36.9	High School and technical	HH Head	35 to less than 40	0	0	0	0	0	0	0	0	0	0	0	0	0	0	0	0	0	0	0	0	0	0	0	0	0
695	6953	1	urban	urban governorate	male	No Disablity	no	yes	no	no	yes	no	no	no	no	The child is not transeferred for suspected delay	university	2	Wife of HH head	Does not work does not look for work	32.3	university	HH Head	18 to less than 35	0	0	0	0	0	0	0	0	0	0	0	0	0	0	0	0	0	0	0	0	0	0	0	0	0
695	6954	1	urban	urban governorate	male	No Disablity	no	yes	no	no	yes	no	no	no	no	The child is not transeferred for suspected delay	university	2	Wife of HH head	Does not work does not look for work	32.3	university	HH Head	18 to less than 35	0	0	0	0	0	0	0	0	0	0	0	0	0	0	0	0	0	0	0	0	0	0	0	0	0
696	6964	1	urban	urban governorate	male	No Disablity	no	no	no	no	no	no	no	no	no	The child is not transeferred for suspected delay	the child has no moyther in the house	1	his/her mother is not in the HH	The child has no mother in the HH	the child has no mother in the HH	the child has no father in the HH	the child has no mother is not in the HH	99	0	0	0	0	0	0	0	0	0	0	0	0	0	0	0	0	0	0	0	0	0	0	0	0	0
697	6975	1	urban	urban governorate	female	No Disablity	no	yes	no	no	no	no	no	no	no	The child is not transeferred for suspected delay	Illeterate	2	Wife of HH head	Does not work does not look for work	35.1	High School and technical	HH Head	35 to less than 40	0	0	0	0	0	0	0	0	0	0	0	0	0	0	0	0	0	0	0	0	0	0	0	0	0
697	6976	1	urban	urban governorate	male	No Disablity	no	yes	no	no	yes	no	no	yes	no	The child is transferred for suspected delay	Illeterate	2	Wife of HH head	Does not work does not look for work	39.2	High School and technical	HH Head	35 to less than 40	yes	yes	yes	yes	0	0	yes	0	0	0	yes	0	0	0	yes	0	0	0	yes	yes	yes	yes	0	0	0
698	6983	1	urban	urban governorate	female	No Disablity	no	no	no	no	yes	no	no	no	no	The child is not transeferred for suspected delay	Primary	3	Wife of HH head	Does not work does not look for work	19.8	Primary	HH Head	18 to less than 35	0	0	0	0	0	0	0	0	0	0	0	0	0	0	0	0	0	0	0	0	0	0	0	0	0
698	6984	1	urban	urban governorate	male	No Disablity	no	no	no	no	yes	no	no	no	no	The child is not transeferred for suspected delay	Primary	3	Wife of HH head	Does not work does not look for work	22.2	Primary	HH Head	18 to less than 35	0	0	0	0	0	0	0	0	0	0	0	0	0	0	0	0	0	0	0	0	0	0	0	0	0
698	6985	1	urban	urban governorate	female	No Disablity	no	no	no	no	yes	no	no	no	no	The child is not transeferred for suspected delay	Primary	3	Wife of HH head	Does not work does not look for work	27	Primary	HH Head	18 to less than 35	0	0	0	0	0	0	0	0	0	0	0	0	0	0	0	0	0	0	0	0	0	0	0	0	0
699	6995	1	urban	urban governorate	male	No Disablity	no	no	no	no	yes	no	no	no	no	The child is not transeferred for suspected delay	Read and write	1	Wife of HH head	Does not work does not look for work	26.3	Primary	HH Head	18 to less than 35	0	0	0	0	0	0	0	0	0	0	0	0	0	0	0	0	0	0	0	0	0	0	0	0	0
700	7005	1	urban	urban governorate	female	No Disablity	no	yes	no	no	no	no	no	no	no	The child is not transeferred for suspected delay	Prep	1	Wife of HH head	Does not work does not look for work	32.7	Prep	HH Head	18 to less than 35	0	0	0	0	0	0	0	0	0	0	0	0	0	0	0	0	0	0	0	0	0	0	0	0	0
701	7014	1	urban	urban governorate	female	No Disablity	no	yes	no	no	no	no	no	no	no	The child is not transeferred for suspected delay	High School and technical	2	Wife of HH head	Does not work does not look for work	39.8	Read and write	HH Head	35 to less than 40	0	0	0	0	0	0	0	0	0	0	0	0	0	0	0	0	0	0	0	0	0	0	0	0	0
701	7015	1	urban	urban governorate	female	No Disablity	no	yes	no	no	no	no	no	no	no	The child is not transeferred for suspected delay	High School and technical	2	Wife of HH head	Does not work does not look for work	40.7	Read and write	HH Head	40 +	0	0	0	0	0	0	0	0	0	0	0	0	0	0	0	0	0	0	0	0	0	0	0	0	0
702	7023	1	urban	urban governorate	male	No Disablity	no	no	no	yes	yes	no	no	no	no	The child is not transeferred for suspected delay	High School and technical	2	Wife of HH head	Does not work does not look for work	22.8	Read and write	HH Head	18 to less than 35	0	0	0	0	0	0	0	0	0	0	0	0	0	0	0	0	0	0	0	0	0	0	0	0	0
702	7024	1	urban	urban governorate	male	No Disablity	no	no	no	yes	yes	no	no	no	no	The child is not transeferred for suspected delay	High School and technical	2	Wife of HH head	Does not work does not look for work	26.8	Read and write	HH Head	18 to less than 35	0	0	0	0	0	0	0	0	0	0	0	0	0	0	0	0	0	0	0	0	0	0	0	0	0
703	7033	1	urban	urban governorate	male	No Disablity	no	yes	no	no	yes	no	no	no	no	The child is not transeferred for suspected delay	High School and technical	1	Wife of HH head	Does not work does not look for work	23.3	Above intermediate	HH Head	18 to less than 35	0	0	0	0	0	0	0	0	0	0	0	0	0	0	0	0	0	0	0	0	0	0	0	0	0
[truncated: 40,318 more rows]
[truncated: 24 more columns]
